# Supplementary material for: A single-cell transcriptomic atlas reveals resident dendritic-like cells in the zebrafish brain parenchyma
Source: eLife. 2025 Dec 11;13:RP91427. doi: 10.7554/eLife.91427 (PMC12698085; doi:10.7554/eLife.91427)
Supplement: Supplementary file 1. [file elife-91427-supp1.csv]

	p_val	avg_log2FC	pct.1	pct.2	p_val_adj	cluster	gene
ms4a17a.10	9.44935182648422e-248	2.90354360184518	0.987	0.344	1.3516352852603e-243	MG1	ms4a17a.10
slc22a21	4.02912430499584e-232	2.10268035432605	0.947	0.263	5.76325940586605e-228	MG1	slc22a21
havcr2	2.27946494998629e-216	1.92305008530622	0.835	0.177	3.2605466644604e-212	MG1	havcr2
havcr1	2.71012102272807e-214	2.21942243891824	0.904	0.229	3.87655711091023e-210	MG1	havcr1
c1qc	1.54896233786456e-206	1.96176547452082	0.883	0.217	2.21563572808146e-202	MG1	c1qc
lgals3bpb	5.00397954800652e-204	3.00711680212222	1	0.625	7.15769234546853e-200	MG1	lgals3bpb
ctsh	2.00600048938861e-196	2.07125098467858	0.896	0.299	2.86938310002147e-192	MG1	ctsh
si:busm1-266f07.2	3.83707298084798e-196	2.11821351917183	1	0.85	5.48854919180495e-192	MG1	si:busm1-266f07.2
tspan36	5.63961291916986e-196	1.94226693375654	0.853	0.218	8.06690231958056e-192	MG1	tspan36
ifi30	1.83125171870844e-191	2.37708353698774	0.98	0.49	2.61942245844055e-187	MG1	ifi30
si:dkey-192g7.3	4.05707696106901e-191	1.94777513336539	0.769	0.164	5.80324288511312e-187	MG1	si:dkey-192g7.3
cd74b	3.23345978608205e-185	1.8740729283227	1	0.875	4.62514087801176e-181	MG1	cd74b
actb2	9.67360261439262e-183	-2.07915373554689	0.997	1	1.38371211796272e-178	MG1	actb2
asah1b	6.38561093846723e-181	1.96332985846014	0.883	0.315	9.13397788638353e-177	MG1	asah1b
si:ch211-212k18.7	1.18456158931568e-175	1.8925115529153	0.919	0.412	1.69439689735714e-171	MG1	si:ch211-212k18.7
cd74a	1.19021726668669e-174	1.89213401455695	1	0.952	1.70248677826863e-170	MG1	cd74a
apoc1	1.91469610928883e-173	3.07432315317602	1	0.838	2.73878131472674e-169	MG1	apoc1
pfn1	1.93849426697025e-170	-2.18379626245844	0.944	0.995	2.77282219947424e-166	MG1	pfn1
zgc:103700	3.17829206081609e-165	1.66919326890732	1	0.77	4.54622896379134e-161	MG1	zgc:103700
si:dkey-26c10.5	1.05128309533606e-161	1.57709839622917	0.688	0.151	1.5037553395687e-157	MG1	si:dkey-26c10.5
ccl34b.1	1.98157740498262e-161	2.26995380217633	1	0.684	2.83444832008714e-157	MG1	ccl34b.1
alox5ap	8.36016556225635e-161	1.55983252249798	0.723	0.161	1.19583808202515e-156	MG1	alox5ap
sdc4	1.48220170035578e-159	2.13283988186677	0.929	0.463	2.12014131218891e-155	MG1	sdc4
ctsz	3.65511467423692e-155	1.66627888583302	0.713	0.183	5.22827603002849e-151	MG1	ctsz
slco2b1	1.3077310882462e-154	1.49846855264462	0.726	0.167	1.87057854862736e-150	MG1	slco2b1
cd63	2.44220092563942e-151	1.65413030082213	0.98	0.822	3.49332420403462e-147	MG1	cd63
cmklr1	2.09780970202979e-150	1.26411988293327	0.693	0.157	3.00070699778342e-146	MG1	cmklr1
si:ch73-158p21.3	5.47033232656942e-149	1.51478697403836	0.787	0.249	7.8247633599249e-145	MG1	si:ch73-158p21.3
apoeb	8.78123013825387e-149	2.53641063971261	0.939	0.509	1.25606715897583e-144	MG1	apoeb
mrc1b	2.00437006827455e-148	1.47420041346846	0.741	0.177	2.86705094565992e-144	MG1	mrc1b
mhc2b	9.02242635346003e-148	1.69700567061669	0.962	0.564	1.29056786559892e-143	MG1	mhc2b
tmsb4x	2.62118027311807e-144	-1.89239597561761	0.997	1	3.74933626266809e-140	MG1	tmsb4x
si:zfos-741a10.3	1.25603936522831e-141	1.25650084821115	0.617	0.122	1.79663870802257e-137	MG1	si:zfos-741a10.3
mhc1zba	1.41206698180677e-138	1.36343186609477	0.995	0.917	2.0198206107764e-134	MG1	mhc1zba
eef1a1l1	1.51347807851942e-136	-2.21525666936951	0.926	0.994	2.16487904351417e-132	MG1	eef1a1l1
marco	1.44477284467657e-135	1.47402786191529	0.67	0.155	2.06660307702537e-131	MG1	marco
mpzl2b	3.4320845775082e-133	1.04961632680942	0.543	0.094	4.90925377966773e-129	MG1	mpzl2b
ch25h	6.46335913077329e-132	2.10573501196525	0.848	0.321	9.24518890065812e-128	MG1	ch25h
nme2b.1	2.88123795653622e-127	-1.84435916168355	0.739	0.981	4.12132277302941e-123	MG1	nme2b.1
dhrs9	2.08631767214761e-125	1.07075021424476	0.551	0.106	2.98426879823995e-121	MG1	dhrs9
ms4a17a.9	9.72861231154329e-125	1.10794183778345	0.53	0.098	1.39158070504315e-120	MG1	ms4a17a.9
uba52	2.78256772837349e-123	-2.18533249765355	0.873	0.987	3.98018487866544e-119	MG1	uba52
hspa8	5.80572542251431e-122	-1.41956985158057	0.926	0.998	8.30450964436447e-118	MG1	hspa8
naga	1.00151675583969e-121	1.32599854838049	0.726	0.254	1.43256956755309e-117	MG1	naga
si:dkey-27h10.2	8.38888896128474e-117	1.26006022074447	0.635	0.173	1.19994667702217e-112	MG1	si:dkey-27h10.2
RPL37A	1.75266329352978e-115	-1.90892603411015	0.825	0.978	2.507009575065e-111	MG1	RPL37A
arhgdig	1.13637737051733e-114	-1.30332852790293	0.475	0.925	1.62547419078799e-110	MG1	arhgdig
psap	7.674222604527e-114	1.39461888060144	0.947	0.545	1.09772080135154e-109	MG1	psap
csf1rb	1.24092537862756e-112	1.07302423830454	0.602	0.146	1.77501966158886e-108	MG1	csf1rb
faua	5.25557489203928e-112	-2.04600437741116	0.822	0.98	7.51757432557299e-108	MG1	faua
ctsd	5.29467049962322e-111	1.26288202836946	0.668	0.202	7.57349668266105e-107	MG1	ctsd
zgc:64051	9.73870283886479e-111	1.20224493978144	0.957	0.802	1.39302405407122e-106	MG1	zgc:64051
si:dkey-151g10.6	3.77318428974541e-110	-2.13944336396801	0.972	0.996	5.39716280805184e-106	MG1	si:dkey-151g10.6
scpep1	7.55616944268741e-110	1.3591020787562	0.774	0.312	1.08083447708201e-105	MG1	scpep1
slc25a5	1.26323241350468e-107	-1.78383220303963	0.855	0.981	1.80692764427709e-103	MG1	slc25a5
mcamb	5.64078971325875e-107	1.16260675246048	0.556	0.13	8.06858560584531e-103	MG1	mcamb
si:ch211-102c2.4	1.50352715424966e-106	1.2665098753413	0.868	0.484	2.15064524143871e-102	MG1	si:ch211-102c2.4
fcer1gl	3.93504832397526e-106	1.31382786548972	0.914	0.407	5.62869312261422e-102	MG1	fcer1gl
cfl1	3.60699882305501e-104	-1.47257589512538	0.766	0.965	5.15945111649789e-100	MG1	cfl1
cx32.2	6.51911479554481e-104	1.04229266273296	0.5	0.103	9.3249418035473e-100	MG1	cx32.2
rack1	1.35741699132063e-103	-1.78488192245072	0.772	0.963	1.94164926438503e-99	MG1	rack1
CR759843.2	2.28230752163843e-103	1.05993706324689	0.53	0.11	3.26461267895161e-99	MG1	CR759843.2
npc2	4.48089974831645e-102	1.46671850642676	0.934	0.656	6.40947899999185e-98	MG1	npc2
c1qb	6.33606091108599e-101	1.09928449562658	0.586	0.146	9.0631015272174e-97	MG1	c1qb
c1qa	2.7364672028526e-100	1.10208160606116	0.569	0.14	3.91424268696036e-96	MG1	c1qa
atp6ap2	4.17026242032418e-100	1.21507933948017	0.721	0.309	5.9651433660317e-96	MG1	atp6ap2
ppiaa	2.12463808900218e-99	-1.48007120403185	0.66	0.933	3.03908232250872e-95	MG1	ppiaa
si:ch1073-392o20.2	3.49287015622611e-98	1.23340341617124	0.657	0.238	4.99620147146583e-94	MG1	si:ch1073-392o20.2
cirbpb	1.54414756781952e-97	-1.31995111743506	0.662	0.947	2.20874868100905e-93	MG1	cirbpb
eef1g	2.7933863205157e-97	-1.7892369476152	0.711	0.945	3.99565979286566e-93	MG1	eef1g
ptmab	2.96738351443098e-97	-1.36957029791438	0.635	0.939	4.24454537904207e-93	MG1	ptmab
ran	4.19896596562353e-96	-1.20432107814617	0.251	0.815	6.00620091722789e-92	MG1	ran
serbp1a	4.24995260857457e-96	-1.47677328644627	0.365	0.838	6.07913221130507e-92	MG1	serbp1a
tpt1	4.34045313422465e-96	-1.69422441638447	0.701	0.936	6.20858416319494e-92	MG1	tpt1
ptmaa	1.01148666758655e-95	-1.2369624495093	0.508	0.911	1.4468305293158e-91	MG1	ptmaa
naca	4.03966357558153e-95	-1.68413142614097	0.754	0.955	5.77833477851183e-91	MG1	naca
si:ch73-86n18.1	2.78194113186467e-94	1.06715564877236	0.528	0.13	3.97928859501922e-90	MG1	si:ch73-86n18.1
coro1a	4.40013012952496e-94	-1.19017875705653	0.49	0.909	6.29394613727251e-90	MG1	coro1a
gm2a	6.51024871329404e-91	1.16137180767857	0.827	0.426	9.31225975949579e-87	MG1	gm2a
CABZ01068358.1	9.95160478281996e-90	0.950757839256679	0.472	0.11	1.42347754813457e-85	MG1	CABZ01068358.1
eef2b	2.50546546298542e-88	-1.3587562233416	0.612	0.903	3.58381779825435e-84	MG1	eef2b
actb1	4.78344746427145e-88	-1.74743052925285	0.931	0.982	6.84224325289389e-84	MG1	actb1
ctss2.2	6.55240353123634e-88	1.3035621200295	0.83	0.434	9.37255801108047e-84	MG1	ctss2.2
btf3	7.23254462950292e-88	-1.51047671906341	0.462	0.863	1.0345431838041e-83	MG1	btf3
RPS17	7.52859230485975e-88	-1.29341030793724	0.706	0.952	1.07688984328714e-83	MG1	RPS17
mgst1.2	1.26551345062888e-87	0.846111565763321	0.457	0.099	1.81019043977955e-83	MG1	mgst1.2
eif3f	1.65898247750437e-87	-1.20815640966477	0.289	0.803	2.37300853582226e-83	MG1	eif3f
hsp90ab1	1.77414889722662e-87	-1.51683311619989	0.937	0.988	2.53774258259295e-83	MG1	hsp90ab1
arpc1b	2.9545339057765e-87	-1.23762834058256	0.538	0.908	4.2261652988227e-83	MG1	arpc1b
pnrc2	1.11432172776904e-86	-1.26029868868059	0.569	0.922	1.59392579940083e-82	MG1	pnrc2
arpc2	2.89380439829848e-86	-1.07341187740376	0.17	0.759	4.13929781132615e-82	MG1	arpc2
ccni	4.13057420400752e-85	-1.22006935420162	0.114	0.687	5.90837334141236e-81	MG1	ccni
ybx1	5.2046824147009e-83	-1.09171812582415	0.612	0.934	7.44477772598817e-79	MG1	ybx1
slc3a2a	9.44485545283534e-83	0.894859233901078	0.571	0.168	1.35099212397357e-78	MG1	slc3a2a
wasb	1.40849084654114e-82	-1.13913930418597	0.325	0.834	2.01470530689244e-78	MG1	wasb
aplp2	2.64372352181442e-82	0.897234964471935	0.492	0.128	3.78158212560335e-78	MG1	aplp2
zgc:154125	9.96739879444858e-81	0.835564072166507	0.505	0.136	1.42573672355792e-76	MG1	zgc:154125
si:ch211-74m13.3	5.2188643668575e-80	1.04705864011781	0.431	0.097	7.46506359035297e-76	MG1	si:ch211-74m13.3
cfp	8.34857418020182e-80	0.856148274599977	0.47	0.114	1.19418005073607e-75	MG1	cfp
mhc1uba	2.20033871973119e-79	1.1463786098536	0.995	0.924	3.1473645047035e-75	MG1	mhc1uba
hamp	1.6118741327784e-78	1.91196999815204	0.368	0.069	2.30562475952622e-74	MG1	hamp
cd22	3.96311056892573e-78	0.639669888775727	0.317	0.048	5.66883335779137e-74	MG1	cd22
ppiab	3.17860469727047e-77	-1.07678777173272	0.315	0.821	4.54667615897568e-73	MG1	ppiab
myl12.1	4.78107503970589e-77	-0.950392704004123	0.175	0.736	6.83884973679531e-73	MG1	myl12.1
stoml3b	4.82411350485923e-76	0.989610199523524	0.409	0.089	6.90041195735064e-72	MG1	stoml3b
h3f3d	1.9024954948228e-75	-0.893324122252235	0.231	0.789	2.72132955579453e-71	MG1	h3f3d
rac2	2.31208053502375e-74	-1.13574737724202	0.332	0.811	3.30719999729798e-70	MG1	rac2
nsa2	3.46585625124425e-74	-1.30063367184682	0.152	0.675	4.95756078177977e-70	MG1	nsa2
eef1b2	3.66360415190842e-74	-1.26112715256614	0.617	0.898	5.2404193788898e-70	MG1	eef1b2
b2m	1.25722251200656e-73	1.08495852311237	0.997	0.978	1.79833108117419e-69	MG1	b2m
vmp1	3.32341459912167e-73	0.925125583629904	0.632	0.231	4.75381224258364e-69	MG1	vmp1
mibp2	1.90950058604882e-72	-1.1538738047409	0.272	0.747	2.73134963828423e-68	MG1	mibp2
atp5mc3b	2.89222740948827e-72	-1.0185841508139	0.137	0.664	4.13704208653203e-68	MG1	atp5mc3b
eif3ea	4.76466351668828e-72	-1.11015425131583	0.162	0.683	6.81537469427091e-68	MG1	eif3ea
cotl1	6.58136466641069e-72	-1.22677215684802	0.515	0.864	9.41398401883386e-68	MG1	cotl1
fuca2	7.91267298481225e-72	0.968647518493154	0.579	0.221	1.13182874374754e-67	MG1	fuca2
zgc:123107	1.04400528501751e-71	0.928254885481473	0.561	0.202	1.49334515968905e-67	MG1	zgc:123107
zgc:174863	1.26074753512405e-71	1.07655041143914	0.617	0.258	1.80337327424144e-67	MG1	zgc:174863
TXN	1.509701371332e-71	-0.961468696672248	0.14	0.678	2.15947684155329e-67	MG1	TXN
rsl24d1	3.25653445046675e-71	-1.63002177536029	0.538	0.854	4.65814687794764e-67	MG1	rsl24d1
tmem59	9.54965028906673e-71	0.924973252983611	0.668	0.314	1.3659819773481e-66	MG1	tmem59
pabpc1a	1.85951996786737e-70	-1.07871845439316	0.508	0.857	2.65985736203749e-66	MG1	pabpc1a
eif3m	7.38317834926777e-70	-1.02721547948278	0.109	0.624	1.05608983107926e-65	MG1	eif3m
mcl1a	1.4504020473265e-68	-1.11249701250853	0.891	0.972	2.07465508849582e-64	MG1	mcl1a
abca1b	1.77027742207311e-68	0.674261848327629	0.371	0.08	2.53220482453338e-64	MG1	abca1b
ubc	5.68804622381896e-68	-0.909888766400055	0.536	0.919	8.13618131855065e-64	MG1	ubc
sec61g	1.14260146894161e-67	-1.0982616036172	0.259	0.75	1.63437714117408e-63	MG1	sec61g
laptm5	1.67425421722499e-66	0.646499761726643	0.977	0.86	2.39485323231863e-62	MG1	laptm5
cst3	2.95756083897827e-66	0.947337260110981	0.731	0.448	4.23049502407452e-62	MG1	cst3
itm2ba	3.31535092766869e-66	0.942865361497477	0.802	0.572	4.7422779669373e-62	MG1	itm2ba
rgs13	3.67841562860055e-66	-1.25798151603958	0.14	0.621	5.26160571515022e-62	MG1	rgs13
hspa5	5.2645707018039e-65	1.57251527320114	0.898	0.722	7.5304419318603e-61	MG1	hspa5
zgc:158343	2.03743402316051e-63	1.49755975543206	0.569	0.223	2.91434562672879e-59	MG1	zgc:158343
arhgdia	3.1595690986637e-62	-0.834387890619013	0.094	0.581	4.51944763872856e-58	MG1	arhgdia
ccr2	9.76562930253802e-62	0.609323704725193	0.294	0.053	1.39687561543504e-57	MG1	ccr2
eif1b	1.41411669014541e-61	-0.828962008308619	0.135	0.633	2.02275251358399e-57	MG1	eif1b
eif3g	1.79884051895263e-60	-0.852053321952381	0.096	0.577	2.57306147830984e-56	MG1	eif3g
eif5a	7.30292351671772e-60	-0.850631610953601	0.051	0.512	1.0446101798313e-55	MG1	eif5a
agtrap	8.83466605521798e-60	0.45524463237031	0.266	0.044	1.26371063253838e-55	MG1	agtrap
eef1da	9.8598164949073e-60	-1.02628782603425	0.175	0.64	1.41034815143154e-55	MG1	eef1da
si:ch211-119e14.1	1.49707845928269e-59	-1.03415939770491	0.036	0.492	2.14142102815796e-55	MG1	si:ch211-119e14.1
fgl2a	1.65113680654789e-59	0.828868353233414	0.447	0.134	2.3617860880861e-55	MG1	fgl2a
si:ch211-222l21.1	1.76679041611941e-59	-1.25008562737375	0.046	0.496	2.5272170112172e-55	MG1	si:ch211-222l21.1
mfap4	1.81257787213289e-59	1.51327526948946	0.376	0.093	2.59271138829889e-55	MG1	mfap4
tmem176l.4	1.85914430417809e-59	0.676954550312098	0.312	0.064	2.65932001269634e-55	MG1	tmem176l.4
prss16	2.88147900437129e-59	0.618560480733865	0.358	0.087	4.12166756785269e-55	MG1	prss16
rnaseka	3.48538536376332e-58	0.920567942333585	0.553	0.24	4.98549522432705e-54	MG1	rnaseka
fzd2	1.08205143717535e-57	0.68614061909831	0.411	0.117	1.54776637573562e-53	MG1	fzd2
zgc:153867	3.82385135030954e-57	-0.845387765704138	0.122	0.602	5.46963697148277e-53	MG1	zgc:153867
ctsk	8.84198489446614e-57	0.805565093361144	0.541	0.218	1.26475751930444e-52	MG1	ctsk
cox4i1	1.16586490008747e-56	-0.800042300698584	0.348	0.8	1.66765315308512e-52	MG1	cox4i1
adipor2	2.13721614022033e-56	0.962692896159073	0.518	0.205	3.05707396697116e-52	MG1	adipor2
tubb4b	3.42446242490462e-56	-0.93071796258793	0.409	0.823	4.89835105258357e-52	MG1	tubb4b
khdrbs1a	7.28973441566028e-55	-0.756826119246008	0.178	0.645	1.04272361081605e-50	MG1	khdrbs1a
rnaset2l	8.04501075236431e-55	0.842414293024852	0.571	0.252	1.15075833801819e-50	MG1	rnaset2l
dnajb1b	1.27753211995281e-54	-1.21928294701941	0.947	0.964	1.8273819443805e-50	MG1	dnajb1b
serf2	1.78726952931613e-54	-0.728356009295787	0.091	0.548	2.55651033473379e-50	MG1	serf2
cdc42l	4.25468294484497e-54	-0.782957682091201	0.299	0.779	6.08589848430624e-50	MG1	cdc42l
romo1	4.91032581519465e-54	-0.837592692515588	0.132	0.593	7.02373004605443e-50	MG1	romo1
UBB	7.02880241508509e-53	-1.24317273740025	0.802	0.921	1.00539989745377e-48	MG1	UBB
cox6b2	1.52398500473917e-52	-0.757897016233118	0.155	0.616	2.1799081507789e-48	MG1	cox6b2
atp5l	2.33365592600042e-52	-0.7334301419989	0.091	0.534	3.338061436551e-48	MG1	atp5l
gapdhs	3.09176364568595e-52	-0.833743620201584	0.178	0.632	4.42245871878918e-48	MG1	gapdhs
bsg	5.65826007263654e-52	0.914366904381089	0.756	0.531	8.09357520789931e-48	MG1	bsg
cirbpa	6.22881478909954e-52	-0.797636772568993	0.426	0.836	8.90969667432798e-48	MG1	cirbpa
gtpbp4	8.37711350162603e-52	-1.06609202540059	0.086	0.505	1.19826231527259e-47	MG1	gtpbp4
mmp14b	9.032093862507e-52	0.559199977210514	0.279	0.058	1.291950706093e-47	MG1	mmp14b
fkbp1aa	4.98848060664814e-51	-0.680391982860384	0.061	0.488	7.1355226597495e-47	MG1	fkbp1aa
lasp1	7.1358625590818e-51	-0.698670280023876	0.074	0.499	1.02071378045106e-46	MG1	lasp1
hbegfb	9.13807944423027e-51	0.628585161358633	0.414	0.124	1.3071108837027e-46	MG1	hbegfb
grna	1.39714819511949e-50	0.829314783562719	0.67	0.351	1.99848077829892e-46	MG1	grna
nucb1	2.23545267387738e-50	0.790920894167045	0.551	0.251	3.19759150471421e-46	MG1	nucb1
hmgb1a	7.798642136665e-50	-0.753432018752209	0.129	0.571	1.11551777122856e-45	MG1	hmgb1a
capza1b	8.58399908272664e-50	-0.703822683687647	0.069	0.492	1.22785522879322e-45	MG1	capza1b
lipg	9.3614312739485e-50	0.853618205267989	0.208	0.031	1.33905912942559e-45	MG1	lipg
oaz1a	9.5654327927219e-50	-0.677665607096577	0.094	0.528	1.36823950667094e-45	MG1	oaz1a
SERP1	1.41977102864328e-49	-0.77776918509932	0.096	0.521	2.03084047937134e-45	MG1	SERP1
prokr1a	1.59828908817106e-49	0.622436868207747	0.421	0.14	2.28619271171989e-45	MG1	prokr1a
erh	2.2240998910472e-49	-0.6672381186547	0.114	0.554	3.18135248415391e-45	MG1	erh
gabarapb	2.74236702894472e-49	-0.796381374202128	0.162	0.599	3.92268179820252e-45	MG1	gabarapb
litaf	5.26999579839262e-49	-0.704947434372216	0.104	0.535	7.5382019900208e-45	MG1	litaf
cox8a	7.28414642058225e-49	-0.70087527287368	0.102	0.527	1.04192430400009e-44	MG1	cox8a
hnrnpaba	7.90497446111701e-49	-0.671124274269368	0.114	0.548	1.13072754691818e-44	MG1	hnrnpaba
atf4a	1.41859483040661e-48	-0.731279609807074	0.18	0.626	2.02915804541361e-44	MG1	atf4a
si:busm1-194e12.11	2.24966804409595e-48	0.853985895232001	0.65	0.351	3.21792517027485e-44	MG1	si:busm1-194e12.11
h1fx	1.00724373896479e-47	-1.43967024376192	0.228	0.611	1.44076144421524e-43	MG1	h1fx
cd9a	2.4262984725291e-47	0.621322207700375	0.393	0.13	3.47057733510563e-43	MG1	cd9a
atp5f1b	2.54515139813738e-47	-0.708384324112324	0.122	0.542	3.64058455989571e-43	MG1	atp5f1b
cd99l2	5.49880854219796e-47	0.694581857435648	0.452	0.168	7.86549573875997e-43	MG1	cd99l2
si:ch73-1a9.3	1.2448130741138e-46	-0.874637725312296	0.084	0.483	1.78058062121237e-42	MG1	si:ch73-1a9.3
arpc3	1.59561659862983e-46	-0.736779936738639	0.16	0.601	2.28236998268011e-42	MG1	arpc3
ms4a17a.6	2.71843869336793e-46	0.885946083746664	0.609	0.357	3.88845470699348e-42	MG1	ms4a17a.6
sod1	8.81060199018936e-46	-0.646655946217951	0.071	0.474	1.26026850867669e-41	MG1	sod1
h3f3b.1	1.30636453148677e-45	-0.811978889671614	0.076	0.473	1.86862382583868e-41	MG1	h3f3b.1
eif3d	1.45010270356182e-45	-0.665183382967693	0.071	0.467	2.07422690717483e-41	MG1	eif3d
il4r.2	1.94995456732301e-45	0.427225226471854	0.216	0.038	2.78921501309883e-41	MG1	il4r.2
eif2s3	2.33202906519846e-45	-0.69596757889696	0.094	0.497	3.33573437485988e-41	MG1	eif2s3
il6r	2.57696502627296e-45	0.401463761349168	0.246	0.05	3.68609077358085e-41	MG1	il6r
hcls1	3.0107695604667e-45	-0.773444332067315	0.117	0.527	4.30660477929156e-41	MG1	hcls1
scinlb	3.73927143886775e-45	-0.762224697113996	0.025	0.398	5.34865386615643e-41	MG1	scinlb
zgc:63831	4.80585350438367e-45	0.833910791143204	0.645	0.407	6.8742928526704e-41	MG1	zgc:63831
ltb4r	6.12067813124986e-45	0.503263606957162	0.287	0.069	8.75501799893979e-41	MG1	ltb4r
ncl	7.15231262579108e-45	-0.67976797522209	0.114	0.534	1.02306679799316e-40	MG1	ncl
glrx	1.24408435004056e-44	-0.687496957638501	0.117	0.527	1.77953825429802e-40	MG1	glrx
si:dkey-33i11.1	1.52434429693963e-44	0.631430610321109	0.419	0.152	2.18042208234245e-40	MG1	si:dkey-33i11.1
si:dkey-32n7.4	1.7210334911399e-44	0.599330392501699	0.393	0.133	2.46176630572652e-40	MG1	si:dkey-32n7.4
slc20a1b	2.51791275528584e-44	0.902850043223229	0.596	0.311	3.60162240516086e-40	MG1	slc20a1b
si:dkey-7j14.6	2.70525202344588e-44	0.780466975757562	0.581	0.324	3.86959249433699e-40	MG1	si:dkey-7j14.6
ptx4	4.68718379181599e-44	0.384543088225106	0.198	0.032	6.70454769581358e-40	MG1	ptx4
ywhaba	5.14172463265744e-44	-0.569545874787123	0.069	0.461	7.3547229145532e-40	MG1	ywhaba
ywhabl	5.2371705808371e-44	-0.634618378243235	0.094	0.492	7.49124879882938e-40	MG1	ywhabl
slc25a3b	5.53694386240061e-44	-0.678467100008083	0.165	0.584	7.92004450077783e-40	MG1	slc25a3b
mpeg1.1	5.75564792013025e-44	0.742868020327001	0.754	0.418	8.23287878495431e-40	MG1	mpeg1.1
selenow1	1.60204121891791e-43	-0.667357571164084	0.086	0.486	2.29155975954018e-39	MG1	selenow1
chac1	2.18040123075753e-43	-0.880449071138472	0.165	0.566	3.11884592047556e-39	MG1	chac1
crip1	2.51544675085395e-43	-0.912873349692138	0.112	0.502	3.59809503242149e-39	MG1	crip1
atf4b	3.33078290994824e-43	-0.660241365639577	0.18	0.599	4.76435187438996e-39	MG1	atf4b
slc7a7	5.76206637011455e-43	0.614847423048	0.396	0.137	8.24205973581186e-39	MG1	slc7a7
ctsla	5.99091632007003e-43	0.868469928118712	0.33	0.095	8.56940670422817e-39	MG1	ctsla
si:ch211-286b5.9	1.06137875080365e-42	0.332388297867873	0.183	0.028	1.51819616514954e-38	MG1	si:ch211-286b5.9
lygl1	2.05665878921767e-42	1.16512863572652	0.754	0.469	2.94184473209695e-38	MG1	lygl1
grap2b	2.14601378198629e-42	-0.654185723407237	0.046	0.412	3.06965811375319e-38	MG1	grap2b
scn4bb	2.64053638380517e-42	0.633559301715275	0.378	0.122	3.77702324339491e-38	MG1	scn4bb
sept2	3.66885868586989e-42	-0.589572438499263	0.086	0.474	5.24793546426829e-38	MG1	sept2
setb	4.00829025922822e-42	-0.602152262018671	0.036	0.395	5.73345838680005e-38	MG1	setb
ube2d2	4.60908757455558e-42	-0.569416984424918	0.061	0.438	6.5928388666443e-38	MG1	ube2d2
hmgn6	7.07911230890953e-42	-0.616786217167834	0.076	0.458	1.01259622466642e-37	MG1	hmgn6
si:ch211-196l7.4	9.23458085430753e-42	-0.73391336152566	0.358	0.758	1.32091444540015e-37	MG1	si:ch211-196l7.4
cox7b	1.29202462434351e-41	-0.613515186272983	0.058	0.433	1.84811202266096e-37	MG1	cox7b
cnbpb	1.44204802874003e-41	-0.601468033862194	0.071	0.447	2.06270550030974e-37	MG1	cnbpb
sept6	1.62444192350442e-41	-0.573372970116555	0.041	0.404	2.32360172738072e-37	MG1	sept6
sat1a.2	1.68294945423863e-41	-0.861168905163754	0.838	0.935	2.40729089934294e-37	MG1	sat1a.2
slc3a2b	1.93171623097593e-41	0.718431460248238	0.449	0.184	2.76312689678797e-37	MG1	slc3a2b
il10ra	2.44646238364656e-41	0.805199393431771	0.477	0.216	3.49941979356803e-37	MG1	il10ra
BX004816.2	2.82456139422968e-41	0.755874131933717	0.602	0.285	4.04025261830614e-37	MG1	BX004816.2
itgae.2	3.07267599316138e-41	0.766316414337381	0.688	0.454	4.39515574061804e-37	MG1	itgae.2
hsp70.2	6.43540397668974e-41	-1.14817851887244	0.843	0.889	9.205201848257e-37	MG1	hsp70.2
wipf1a	8.6331824085671e-41	-0.628757410976534	0.018	0.36	1.23489041172144e-36	MG1	wipf1a
hmga1a	9.08450040232084e-41	-0.688314728263955	0.038	0.39	1.29944693754797e-36	MG1	hmga1a
srsf5a	1.60330378988509e-40	-0.591576630382868	0.094	0.474	2.29336574105163e-36	MG1	srsf5a
CABZ01001434.1	1.72498877794199e-40	1.0485768295582	0.284	0.076	2.46742394796822e-36	MG1	CABZ01001434.1
tsc22d3	2.82721481616282e-40	-0.913391907338865	0.457	0.793	4.04404807303929e-36	MG1	tsc22d3
bcl2l10	7.08101076183905e-40	-0.91160523024841	0.114	0.483	1.01286777937346e-35	MG1	bcl2l10
atp6v0ca	1.29980056712046e-39	0.931283380258718	0.662	0.423	1.8592347312091e-35	MG1	atp6v0ca
calm1b	1.4663100937773e-39	-0.628048004000244	0.025	0.364	2.09740995813905e-35	MG1	calm1b
si:dkey-112e7.2	2.29127967611626e-39	-0.600257039264507	0.122	0.504	3.2774464487167e-35	MG1	si:dkey-112e7.2
abracl	2.37080868831389e-39	-0.579336972845715	0.051	0.403	3.39120474776419e-35	MG1	abracl
fth1a	3.04334297539151e-39	-0.686709028549932	0.091	0.464	4.35319779200002e-35	MG1	fth1a
hmgb2a	3.93469835224222e-39	-0.940592700007383	0.226	0.636	5.62819252304727e-35	MG1	hmgb2a
eif3ha	3.95383617094372e-39	-0.578962634646782	0.063	0.42	5.6555672589179e-35	MG1	eif3ha
ccl35.1	4.09066001354101e-39	1.25253825908308	0.68	0.439	5.85128008336906e-35	MG1	ccl35.1
FO907110.1	1.24778770753783e-38	0.31707021103062	0.165	0.025	1.78483553686212e-34	MG1	FO907110.1
abcc5	1.86469442904245e-38	0.650315276756404	0.434	0.185	2.66725891130231e-34	MG1	abcc5
seta	2.25463435097062e-38	-0.561269205578098	0.079	0.439	3.22502897562838e-34	MG1	seta
sla2	2.34607525583586e-38	-1.28776158839587	0.043	0.373	3.35582604594761e-34	MG1	sla2
ldhba	2.5752449301668e-38	-0.527395686829325	0.053	0.403	3.68363034811059e-34	MG1	ldhba
cox5aa	2.80294010404769e-38	-0.573866558895499	0.107	0.473	4.00932552482981e-34	MG1	cox5aa
idh2	3.00354959187851e-38	-0.614959121971319	0.096	0.463	4.29627733622303e-34	MG1	idh2
nr4a1	4.26456410436541e-38	-0.958951570072744	0.289	0.647	6.10003249488429e-34	MG1	nr4a1
cct4	5.72386274788754e-38	-0.54729309043159	0.043	0.384	8.18741327457834e-34	MG1	cct4
acsl4b	7.51562566516589e-38	0.585000123840844	0.322	0.099	1.07503509514533e-33	MG1	acsl4b
zgc:162944	9.18295449401627e-38	-0.627928315904242	0.112	0.481	1.31352981082409e-33	MG1	zgc:162944
ddx21	1.09587785382353e-37	-0.657347382284019	0.069	0.413	1.56754368210918e-33	MG1	ddx21
slc1a3a	1.18411033980064e-37	0.461748127297501	0.274	0.075	1.69375143005084e-33	MG1	slc1a3a
mertka	1.52076672943801e-37	0.460275245991777	0.274	0.075	2.17530472978813e-33	MG1	mertka
tagapa	2.12699754386283e-37	-1.27846737070294	0.157	0.501	3.0424572867414e-33	MG1	tagapa
tuba8l4	2.54937843526322e-37	-0.695157504463543	0.107	0.471	3.64663091380051e-33	MG1	tuba8l4
cct6a	2.56799095906252e-37	-0.560105229102794	0.053	0.394	3.67325426784303e-33	MG1	cct6a
eif3c	2.71558518424278e-37	-0.540530637936375	0.079	0.434	3.88437304754087e-33	MG1	eif3c
fam49ba	2.81778158795398e-37	-0.698708968028622	0.063	0.407	4.03055478340937e-33	MG1	fam49ba
sept12	3.18979752410116e-37	-0.562150644457442	0.038	0.371	4.5626863784743e-33	MG1	sept12
si:ch211-132p1.3	3.72104745640523e-37	0.922359537275344	0.518	0.284	5.32258628164204e-33	MG1	si:ch211-132p1.3
timp4.3	4.97019159543845e-37	0.611114243978297	0.223	0.051	7.10936205811515e-33	MG1	timp4.3
si:ch73-237c6.1	8.03473313686115e-37	0.456175371322213	0.307	0.094	1.14928822789662e-32	MG1	si:ch73-237c6.1
COX5B	8.99011368085329e-37	-0.577343200343488	0.114	0.476	1.28594586090925e-32	MG1	COX5B
atp5meb	9.53600661867572e-37	-0.524432437397726	0.061	0.407	1.36403038673537e-32	MG1	atp5meb
eif3ba	1.02259646751916e-36	-0.566409194198077	0.066	0.409	1.46272198713941e-32	MG1	eif3ba
hsp70.3	3.85045709508471e-36	-1.1496793689522	0.97	0.944	5.50769382880918e-32	MG1	hsp70.3
lgmn	4.94001288785877e-36	0.677779101370595	0.378	0.142	7.06619443479319e-32	MG1	lgmn
ctsba	5.35633785605369e-36	0.680060605631064	0.627	0.357	7.66170566929919e-32	MG1	ctsba
nop53	8.94582244198267e-36	-0.562684098096633	0.056	0.39	1.2796104421012e-31	MG1	nop53
eif2s1b	1.31383617542918e-35	-0.515110198058714	0.036	0.357	1.8793112653339e-31	MG1	eif2s1b
pno1	1.39072463916712e-35	-0.541099324800878	0.038	0.359	1.98929252386464e-31	MG1	pno1
mdh2	1.57157481529522e-35	-0.508836694522894	0.063	0.401	2.24798061579828e-31	MG1	mdh2
hmgn7	1.93916305119735e-35	-0.524681936097566	0.061	0.395	2.77377882843269e-31	MG1	hmgn7
eif4a1b	1.95213523826652e-35	-0.552422664898741	0.094	0.444	2.79233424481643e-31	MG1	eif4a1b
ubb	2.59659277184019e-35	-1.00830101175968	0.901	0.93	3.7141663008402e-31	MG1	ubb
gng5	3.89850226858126e-35	-0.520322214430254	0.063	0.398	5.57641764497863e-31	MG1	gng5
slc30a1a	3.95307897084846e-35	0.633942158634679	0.404	0.163	5.65448415990163e-31	MG1	slc30a1a
h2afx1	4.20794924802597e-35	-0.775893307670461	0.419	0.741	6.01905060437635e-31	MG1	h2afx1
atp5fa1	4.73427567799666e-35	-0.505902874107761	0.074	0.411	6.77190792980642e-31	MG1	atp5fa1
ptpn6	4.81888209393381e-35	-0.73053441388402	0.173	0.534	6.89292894716292e-31	MG1	ptpn6
aldoaa	5.62943105608408e-35	-0.564112214398551	0.102	0.45	8.05233818262266e-31	MG1	aldoaa
eno3	5.66081486855892e-35	-0.568438526109236	0.132	0.493	8.09722958798667e-31	MG1	eno3
atp6ap1b	5.71836611881082e-35	0.523331955706978	0.325	0.112	8.179550896347e-31	MG1	atp6ap1b
tmem63ba	6.09793372519991e-35	0.41877783570794	0.234	0.058	8.72248440052596e-31	MG1	tmem63ba
oaz1b	7.37755600771278e-35	-0.49270788108179	0.089	0.437	1.05528561134324e-30	MG1	oaz1b
cct5	1.45103150332564e-34	-0.532807113975854	0.069	0.4	2.07555546235699e-30	MG1	cct5
rsrp1	1.80673471060933e-34	-0.655789985376599	0.391	0.756	2.58435333005559e-30	MG1	rsrp1
CABZ01080568.1	2.20680896977096e-34	0.740119453550401	0.865	0.713	3.15661955036038e-30	MG1	CABZ01080568.1
cox6b1	2.26120350973455e-34	-0.559137518586317	0.053	0.374	3.2344255003243e-30	MG1	cox6b1
atp1b1a	2.43025482682013e-34	1.03360783056056	0.622	0.428	3.47623650428352e-30	MG1	atp1b1a
il4r.1	2.4492817586625e-34	0.270704159463715	0.15	0.023	3.50345262759084e-30	MG1	il4r.1
ola1	2.56875242728557e-34	-0.505567418552027	0.061	0.389	3.67434347198928e-30	MG1	ola1
hnrnpa1b	3.1812587556531e-34	-0.487502750657364	0.025	0.331	4.55047252408619e-30	MG1	hnrnpa1b
AL831726.2	4.33516468549297e-34	0.661414375202505	0.35	0.132	6.20101956612914e-30	MG1	AL831726.2
h2afvb	7.38981655581863e-34	-0.827247888027435	0.074	0.394	1.0570393601443e-29	MG1	h2afvb
b2ml	7.9277585493038e-34	0.616024389120855	0.97	0.944	1.13398658289242e-29	MG1	b2ml
wasa	1.62045550500246e-33	-0.568818799351126	0.043	0.354	2.31789955435552e-29	MG1	wasa
anxa11b	1.62781070015505e-33	-0.559599696874458	0.096	0.435	2.32842042550178e-29	MG1	anxa11b
gdi2	2.88575517778484e-33	-0.518363804571753	0.069	0.389	4.12778420630344e-29	MG1	gdi2
ucp2	3.6976143132999e-33	-0.650942280665169	0.14	0.485	5.28906751374418e-29	MG1	ucp2
BX548028.1	6.0789493441096e-33	0.760232497983303	0.52	0.286	8.69532914181438e-29	MG1	BX548028.1
atp5pb	6.35636584490682e-33	-0.48373366633901	0.069	0.397	9.09214570455471e-29	MG1	atp5pb
cct3	7.09928174163582e-33	-0.470554068695883	0.056	0.371	1.01548126032359e-28	MG1	cct3
atp5pd	9.53902861376337e-33	-0.482256256492923	0.056	0.373	1.36446265291271e-28	MG1	atp5pd
dusp1	1.38345145384899e-32	-0.892600743027959	0.327	0.65	1.97888895958559e-28	MG1	dusp1
arpc5b	2.05091977297656e-32	-0.664243963095783	0.038	0.335	2.93363564326567e-28	MG1	arpc5b
tefa	2.24047351746346e-32	-0.581052141251875	0.094	0.42	3.20477331937974e-28	MG1	tefa
pik3r1	2.43865279972256e-32	-0.632281345026533	0.03	0.324	3.48824896472316e-28	MG1	pik3r1
hmgn2	2.47771087810624e-32	-1.74670134772526	0.607	0.855	3.54411764004316e-28	MG1	hmgn2
tpm3	2.73187543415056e-32	-0.558059425952717	0.091	0.417	3.90767462100897e-28	MG1	tpm3
ube2v2	3.64239817823735e-32	-0.513437727295056	0.135	0.481	5.21008635415071e-28	MG1	ube2v2
calm3b	3.87899006570983e-32	-0.50449695394102	0.036	0.332	5.54850738999134e-28	MG1	calm3b
atp5if1b	1.18988790244762e-31	-0.444827297355993	0.061	0.373	1.70201565566107e-27	MG1	atp5if1b
fabp3	1.29460252091586e-31	-0.783869849423084	0.038	0.332	1.85179944591804e-27	MG1	fabp3
plk3	1.66185123889802e-31	-0.940650428976315	0.056	0.351	2.37711201211973e-27	MG1	plk3
si:dkey-102g19.3	1.85692678076672e-31	0.416594694886587	0.294	0.096	2.65614806720872e-27	MG1	si:dkey-102g19.3
rsl1d1	1.8625572020016e-31	-0.558576262034558	0.051	0.353	2.66420182174308e-27	MG1	rsl1d1
id3	2.19030169831011e-31	-1.13269492519611	0.036	0.319	3.13300754926277e-27	MG1	id3
prdx2	2.97364948955394e-31	-0.493052453272403	0.117	0.454	4.25350822985795e-27	MG1	prdx2
atp5po	3.0700428788717e-31	-0.44329217902537	0.03	0.321	4.39138933393808e-27	MG1	atp5po
btg2	3.35498309711544e-31	-0.92121510731019	0.726	0.88	4.79896782211393e-27	MG1	btg2
m6pr	4.80666333204061e-31	0.632053724503665	0.426	0.206	6.87545123015089e-27	MG1	m6pr
si:ch211-226m16.2	6.32585544726232e-31	-0.674093700578866	0.102	0.42	9.04850363176402e-27	MG1	si:ch211-226m16.2
si:dkey-185m8.2	9.08060060372111e-31	-0.612176631895226	0.028	0.31	1.29888911035627e-26	MG1	si:dkey-185m8.2
acvrl1	1.05644992546236e-30	0.260485095540122	0.162	0.031	1.51114597338136e-26	MG1	acvrl1
stk17al	1.15138729673466e-30	-0.699006496652677	0.018	0.291	1.64694438924926e-26	MG1	stk17al
vdac2	1.22063756222394e-30	-0.466938710906079	0.107	0.43	1.74599996900512e-26	MG1	vdac2
mob1a	1.49831868429256e-30	-0.435358638959455	0.061	0.364	2.14319504601208e-26	MG1	mob1a
slc2a6	3.11819127466286e-30	0.418070808873807	0.208	0.052	4.46026079927775e-26	MG1	slc2a6
rhoaa	4.32516161994419e-30	-0.426610673956768	0.071	0.381	6.18671118116817e-26	MG1	rhoaa
tma7	5.31467846240876e-30	-0.453708794970709	0.028	0.306	7.60211607262949e-26	MG1	tma7
junbb	5.82682738369808e-30	-0.798874732627831	0.279	0.602	8.33469388964173e-26	MG1	junbb
adgre5a	6.90036876477195e-30	0.383874148902257	0.264	0.084	9.8702874811298e-26	MG1	adgre5a
si:dkey-205h13.1	7.49513022185202e-30	0.435412518949666	0.165	0.034	1.07210342693371e-25	MG1	si:dkey-205h13.1
ncaldb	9.42859171050755e-30	-0.460655668902876	0.013	0.278	1.348665758271e-25	MG1	ncaldb
ier2b	9.71886669070821e-30	-1.10759107747837	0.462	0.722	1.3901866914389e-25	MG1	ier2b
edf1	1.11280337657397e-29	-0.435023859544414	0.063	0.357	1.59175394985141e-25	MG1	edf1
dub	1.18542867477127e-29	-0.426848364712351	0.003	0.26	1.69563717639282e-25	MG1	dub
capza1a	2.03080879837427e-29	-0.409848254798422	0.043	0.329	2.90486890519455e-25	MG1	capza1a
ppdpfb	2.12341138020772e-29	-0.531073565000609	0.043	0.326	3.03732763824912e-25	MG1	ppdpfb
lcp1	2.1669133288047e-29	-0.603867510158999	0.107	0.412	3.09955282552224e-25	MG1	lcp1
dkk3b	2.39822310612705e-29	0.265360138031719	0.152	0.029	3.43041833100414e-25	MG1	dkk3b
atp5f1d	2.61302997920849e-29	-0.443589918699458	0.051	0.337	3.73767808225982e-25	MG1	atp5f1d
abi3a	2.95025511419149e-29	-0.608405502738248	0.084	0.379	4.2200449153395e-25	MG1	abi3a
arpc4	2.98531311884806e-29	-0.523021161583798	0.168	0.499	4.27019188520026e-25	MG1	arpc4
gnb1b	3.42414356439362e-29	-0.474956925694776	0.18	0.525	4.89789495450863e-25	MG1	gnb1b
nop56	3.70898130467342e-29	-0.486143595976804	0.056	0.345	5.30532685820486e-25	MG1	nop56
eif3s6ip	3.79461011869721e-29	-0.437866925870529	0.051	0.338	5.42781031378449e-25	MG1	eif3s6ip
junba	4.73294531995296e-29	-0.907481380506171	0.416	0.693	6.77000498566071e-25	MG1	junba
sub1a	5.766450555748e-29	-0.459221219610174	0.033	0.307	8.24833087494194e-25	MG1	sub1a
si:dkey-58f10.11	7.08852899256553e-29	0.365667332232179	0.244	0.072	1.01394318709657e-24	MG1	si:dkey-58f10.11
psma1	7.11891469399859e-29	-0.409923289732235	0.069	0.363	1.01828955782956e-24	MG1	psma1
myca	1.24745512519202e-28	-0.80365097339885	0.03	0.297	1.78435981107467e-24	MG1	myca
gpx1a	1.27887517497462e-28	-0.768561740415603	0.165	0.467	1.8293030502837e-24	MG1	gpx1a
sik1	1.46865626354148e-28	-0.67942365849581	0.043	0.313	2.10076591936973e-24	MG1	sik1
nfkbiab	1.71852645616715e-28	-0.738312039689583	0.429	0.738	2.45818024290149e-24	MG1	nfkbiab
snrpf	2.0038197833974e-28	-0.460535751327267	0.028	0.295	2.86626381817165e-24	MG1	snrpf
rasgef1ba	2.55706596736095e-28	0.463507503264586	0.325	0.119	3.65762715971311e-24	MG1	rasgef1ba
btg1	4.33987670653345e-28	-0.754155355463721	0.576	0.809	6.20775964102544e-24	MG1	btg1
tpi1b	5.61129069207171e-28	-0.481570419817989	0.188	0.516	8.02639020593938e-24	MG1	tpi1b
cbx3a	5.65775488819212e-28	-0.434830397069755	0.028	0.287	8.09285259207001e-24	MG1	cbx3a
cox6c	6.0030635768112e-28	-0.42836686784306	0.079	0.372	8.58678214027074e-24	MG1	cox6c
mych	6.3974979166664e-28	-0.765622964749848	0.058	0.328	9.15098101999961e-24	MG1	mych
sumo2b	8.98264372105408e-28	-0.404497955056309	0.036	0.306	1.28487735785957e-23	MG1	sumo2b
BX682234.1	1.61591819893648e-27	0.477882256050278	0.259	0.087	2.31140939175874e-23	MG1	BX682234.1
hexb	1.70753017308283e-27	0.552919151404356	0.383	0.181	2.44245115957768e-23	MG1	hexb
si:dkey-183p4.10	1.71161375978051e-27	-0.582149561369517	0.023	0.277	2.44829232199004e-23	MG1	si:dkey-183p4.10
ranbp1	2.86917107356846e-27	-0.419546972866872	0.03	0.292	4.10406230363232e-23	MG1	ranbp1
ppib	3.59990526312103e-27	0.64282986752142	0.581	0.411	5.14930448836832e-23	MG1	ppib
rap1b	3.99391834142464e-27	-0.492812220308034	0.195	0.525	5.7129007955738e-23	MG1	rap1b
eif3s10	5.00077631000174e-27	-0.459406985267142	0.119	0.42	7.15311043382649e-23	MG1	eif3s10
psma8	6.02747591183601e-27	-0.383925578176769	0.041	0.305	8.62170154429022e-23	MG1	psma8
cd83	6.10027110405029e-27	0.608085886902058	0.371	0.165	8.72582778723354e-23	MG1	cd83
hist2h2l	6.12732198410431e-27	-0.601861308091924	0.089	0.372	8.7645213660628e-23	MG1	hist2h2l
rbm8a	8.13147885233802e-27	-0.382452689655719	0.058	0.335	1.16312673503843e-22	MG1	rbm8a
irf1b	1.14004261289814e-26	-0.787567138343722	0.122	0.407	1.6307169534895e-22	MG1	irf1b
sept7b	1.32447644896059e-26	-0.380822460788071	0.036	0.296	1.89453111259323e-22	MG1	sept7b
prkab1b	1.34586692262101e-26	-0.360451658877049	0.028	0.28	1.92512804611709e-22	MG1	prkab1b
psme1	1.73064698402934e-26	-0.418765000769796	0.046	0.31	2.47551744595557e-22	MG1	psme1
ube2e1	1.94189123670152e-26	-0.394797156981131	0.079	0.363	2.77768122497786e-22	MG1	ube2e1
hdac1	2.12092016029111e-26	-0.398942668864287	0.038	0.297	3.0337641972804e-22	MG1	hdac1
def6a	2.23109882889067e-26	-0.496086446197386	0.028	0.28	3.19136376484521e-22	MG1	def6a
eif5a2	2.90029780195072e-26	-0.380638013071536	0.061	0.338	4.14858597591031e-22	MG1	eif5a2
si:dkey-187e18.1	3.1282127696602e-26	-0.43401698297545	0.048	0.309	4.47459554572194e-22	MG1	si:dkey-187e18.1
cyth4a	3.14106607162705e-26	-0.500914042123668	0.023	0.268	4.49298090885533e-22	MG1	cyth4a
thrap3b	4.01019090799819e-26	-0.413695844330374	0.061	0.33	5.73617707480061e-22	MG1	thrap3b
atp5mf	5.31517802036093e-26	-0.398845838819725	0.048	0.309	7.60283064032427e-22	MG1	atp5mf
CABZ01041494.1	5.6864324498794e-26	0.33744745858472	0.228	0.071	8.13387297630749e-22	MG1	CABZ01041494.1
cdc42	6.37960696714798e-26	-0.380820684908771	0.043	0.301	9.12538980580847e-22	MG1	cdc42
gpx4b	8.55823521838251e-26	-0.378987894702354	0.048	0.311	1.22416996563743e-21	MG1	gpx4b
ywhaqa	8.98933011725545e-26	-0.384623013417353	0.02	0.262	1.28583377997222e-21	MG1	ywhaqa
glo1	1.0592283145528e-25	-0.381165291393364	0.071	0.348	1.51512018113633e-21	MG1	glo1
arpc4l	1.37594191577363e-25	-0.45188800779323	0.157	0.467	1.9681473163226e-21	MG1	arpc4l
si:dkey-112a7.4	1.44534278681012e-25	-0.490297534050047	0.063	0.32	2.0674183222532e-21	MG1	si:dkey-112a7.4
atp5f1e	1.5573906939328e-25	-0.37434734684945	0.066	0.336	2.22769164860148e-21	MG1	atp5f1e
si:dkey-262k9.2	1.65169073656262e-25	-0.473685813248441	0.023	0.263	2.36257842957917e-21	MG1	si:dkey-262k9.2
alyref	2.25520043141587e-25	-0.379504157023444	0.066	0.336	3.22583869709726e-21	MG1	alyref
ciarta	2.56558945405564e-25	-0.450999942851087	0.058	0.32	3.66981915508119e-21	MG1	ciarta
tomm5	2.63948867041441e-25	-0.36985540028885	0.018	0.257	3.77552459416078e-21	MG1	tomm5
prdx5	3.46146439762533e-25	-0.400028438188211	0.01	0.242	4.95127867436328e-21	MG1	prdx5
rhoab	3.46588653518486e-25	-0.471329634035546	0.107	0.39	4.95760409992842e-21	MG1	rhoab
p2ry12	4.02773341707016e-25	0.262925522022049	0.15	0.033	5.76126987977716e-21	MG1	p2ry12
srsf3b	4.56224551339823e-25	-0.357982747680686	0.048	0.304	6.52583598236483e-21	MG1	srsf3b
COX7A2 (1 of many)	4.64172147175929e-25	-0.408245444989429	0.058	0.317	6.63951839320449e-21	MG1	COX7A2 (1 of many)
ywhabb	5.12845408618429e-25	-0.361022332329191	0.074	0.348	7.33574072487802e-21	MG1	ywhabb
gnb1a	5.17567144533163e-25	-0.389337093523749	0.084	0.36	7.40328043540237e-21	MG1	gnb1a
cxcr4a	5.21667833144559e-25	-1.09600276811676	0.033	0.27	7.46193668529977e-21	MG1	cxcr4a
srsf2a	5.88260303438034e-25	-0.371805408364667	0.063	0.323	8.41447538037764e-21	MG1	srsf2a
atp5pf	6.25864757371592e-25	-0.415311473835365	0.076	0.342	8.95236948944325e-21	MG1	atp5pf
capgb	6.48114605177019e-25	-0.461930328470066	0.041	0.287	9.27063131245207e-21	MG1	capgb
itgae.1	1.04279352954155e-24	0.356985501345742	0.216	0.066	1.49161186465623e-20	MG1	itgae.1
ywhae1	1.15194507125749e-24	-0.361592972154465	0.056	0.314	1.64774222992672e-20	MG1	ywhae1
csf2rb	1.16302603167563e-24	0.451695183594476	0.312	0.127	1.66359243570882e-20	MG1	csf2rb
sarnp	1.43332229166429e-24	-0.351402653142239	0.01	0.233	2.0502242059966e-20	MG1	sarnp
GCA	1.45648774276423e-24	-0.381745811338991	0.081	0.353	2.08336006724995e-20	MG1	GCA
snrpb	1.70653326904388e-24	-0.411009463584	0.056	0.308	2.44102518804037e-20	MG1	snrpb
dap1b	1.78252431282834e-24	-0.488674948347467	0.048	0.297	2.54972277706966e-20	MG1	dap1b
grap2a	1.96714094753763e-24	-0.373173369974584	0.003	0.22	2.81379841135783e-20	MG1	grap2a
si:dkeyp-85e10.3	2.48518341796414e-24	-0.457564498267771	0.018	0.245	3.5548063610559e-20	MG1	si:dkeyp-85e10.3
si:dkey-27i16.2	2.60638400801634e-24	-0.719035959282238	0.893	0.903	3.72817168506658e-20	MG1	si:dkey-27i16.2
jpt2	2.83594180728369e-24	-0.349691531833824	0.043	0.291	4.05653116113859e-20	MG1	jpt2
ikzf1	2.85439179400538e-24	-0.344120385650975	0.008	0.228	4.08292202214529e-20	MG1	ikzf1
sec61b	3.25008054982385e-24	-0.392432245601166	0.074	0.335	4.64891521846803e-20	MG1	sec61b
elmo1	3.34153941917185e-24	-0.405912965079559	0.099	0.373	4.77973798518341e-20	MG1	elmo1
tomm20b	3.54893193843211e-24	-0.369869929451921	0.053	0.304	5.07639224473328e-20	MG1	tomm20b
ccl35.2	3.6106785966655e-24	0.527250714602154	0.406	0.196	5.16471466467033e-20	MG1	ccl35.2
eif3k	3.74239271625708e-24	-0.360512723839501	0.02	0.249	5.35311854133412e-20	MG1	eif3k
cxcl8a	3.99558759672539e-24	1.08101199941209	0.129	0.026	5.71528849835599e-20	MG1	cxcl8a
psma2	4.02206709938984e-24	-0.359965683492064	0.036	0.277	5.75316477896723e-20	MG1	psma2
atp5f1c	4.11405797327177e-24	-0.342447580798732	0.025	0.258	5.88474852496793e-20	MG1	atp5f1c
cox17	5.23149376774794e-24	-0.356952329478356	0.025	0.258	7.48312868538665e-20	MG1	cox17
RASSF5	5.63350087704308e-24	-0.36824448241249	0.041	0.281	8.05815965452242e-20	MG1	RASSF5
psme2	6.27871640472167e-24	-0.3796331562448	0.071	0.329	8.98107594531388e-20	MG1	psme2
morf4l1	6.66861393820979e-24	-0.354224748575086	0.018	0.244	9.53878537721528e-20	MG1	morf4l1
entpd2a.1	7.88723176041061e-24	0.326168755792219	0.211	0.065	1.12818963100913e-19	MG1	entpd2a.1
si:dkey-148a17.6	7.91930750042798e-24	0.402614472032831	0.289	0.114	1.13277774486122e-19	MG1	si:dkey-148a17.6
sumo3a	8.8786347091444e-24	-0.352273314433529	0.028	0.26	1.26999990879602e-19	MG1	sumo3a
ier5	9.4813701453095e-24	-0.562122897435767	0.152	0.435	1.35621518558507e-19	MG1	ier5
cdkn1bb	9.98830135042522e-24	-0.472237661374928	0.114	0.389	1.42872662516482e-19	MG1	cdkn1bb
hcst	1.00954549668894e-23	-0.458423331628373	0.02	0.244	1.44405387846386e-19	MG1	hcst
tubb2b	1.09368535613689e-23	-0.667838847450905	0.069	0.315	1.56440753341821e-19	MG1	tubb2b
uqcrh	1.10142889162459e-23	-0.342677352932971	0.066	0.323	1.57548388657982e-19	MG1	uqcrh
anapc16	1.54337528615483e-23	-0.346722006668577	0.02	0.245	2.20764400931586e-19	MG1	anapc16
si:dkey-42i9.4	1.75291097143863e-23	-0.354224748575086	0.043	0.283	2.50736385354582e-19	MG1	si:dkey-42i9.4
marcksl1a	1.77686855043189e-23	-0.762933811517545	0.579	0.772	2.54163277453778e-19	MG1	marcksl1a
csf1ra	1.90470190923216e-23	0.338127292756281	0.223	0.073	2.72448561096569e-19	MG1	csf1ra
grasp	1.92726331540317e-23	-0.464596241587641	0.079	0.336	2.75675744635269e-19	MG1	grasp
hsp90aa1.2	2.07075026202582e-23	-0.691455042000306	0.997	0.979	2.96200117480173e-19	MG1	hsp90aa1.2
tagapb	2.17728136690389e-23	-0.457995585881503	0.142	0.428	3.11438326721933e-19	MG1	tagapb
ube2na	2.49514790841424e-23	-0.349108105500365	0.023	0.247	3.56905956819574e-19	MG1	ube2na
fgd4b	2.65916081050089e-23	-0.418656621170084	0.03	0.261	3.80366362334047e-19	MG1	fgd4b
pim1	3.25460719292583e-23	-0.487929562104645	0.099	0.366	4.6553901287611e-19	MG1	pim1
pomp	3.29759541379381e-23	-0.360035046565087	0.03	0.259	4.71688047989066e-19	MG1	pomp
anp32a	3.55937482898285e-23	-0.385177676903998	0.036	0.266	5.09132975537707e-19	MG1	anp32a
hif1al	3.82371085447617e-23	-0.375835770536845	0.046	0.286	5.46943600624271e-19	MG1	hif1al
zgc:193541	3.94800626553739e-23	-0.360447215584003	0.056	0.303	5.64722816222469e-19	MG1	zgc:193541
syncrip	3.96758247377266e-23	-0.37482995290428	0.079	0.338	5.67522997048441e-19	MG1	syncrip
tcp1	4.23494706776938e-23	-0.335884364855995	0.048	0.289	6.05766828573732e-19	MG1	tcp1
cebpb	4.24937270999255e-23	-1.41970506055968	0.784	0.82	6.07830272437334e-19	MG1	cebpb
cct8	5.45814490963695e-23	-0.333849575007625	0.028	0.255	7.80733047874469e-19	MG1	cct8
mif	5.464752576799e-23	-0.352278054121185	0.023	0.246	7.81678208585329e-19	MG1	mif
atp5mc1	6.73735355675998e-23	-0.427570898145137	0.063	0.31	9.63711052758947e-19	MG1	atp5mc1
hsp70l	7.63114015848382e-23	-1.06344768283021	0.982	0.974	1.09155828826953e-18	MG1	hsp70l
si:cabz01074946.1	7.68372580642753e-23	0.776830683632851	0.373	0.191	1.09908013935139e-18	MG1	si:cabz01074946.1
sf3b6	8.98628912645161e-23	-0.335351208384194	0.058	0.306	1.28539879664764e-18	MG1	sf3b6
slc35f6	9.17993375335567e-23	0.453688600058443	0.322	0.143	1.31309772407999e-18	MG1	slc35f6
fmnl1a	9.42901363654941e-23	-0.381425409858791	0.058	0.3	1.34872611057203e-18	MG1	fmnl1a
eef1db	1.00660177968567e-22	-0.444166873887884	0.109	0.374	1.43984318566239e-18	MG1	eef1db
hnrnpabb	1.04559919089332e-22	-0.364784320261372	0.112	0.39	1.4956250826538e-18	MG1	hnrnpabb
cxcl20	1.26639668088241e-22	0.257145962180904	0.119	0.023	1.8114538123342e-18	MG1	cxcl20
capns1b	1.27430596193068e-22	-0.370582441746178	0.038	0.268	1.82276724794565e-18	MG1	capns1b
max	1.5110456743374e-22	-0.319742617284935	0.028	0.253	2.16139973257222e-18	MG1	max
degs1	1.51834625704158e-22	0.526099283293876	0.363	0.184	2.17184248607228e-18	MG1	degs1
si:dkey-266f7.10	1.82799548507324e-22	-0.633147585770407	0.005	0.21	2.61476474184877e-18	MG1	si:dkey-266f7.10
acin1a	1.91569486999186e-22	-0.395900665584905	0.135	0.419	2.74020994203636e-18	MG1	acin1a
ipcef1	2.33291216900203e-22	-0.364845864331658	0.02	0.235	3.3369975665405e-18	MG1	ipcef1
tpm1	2.34818290679123e-22	-0.334403307662342	0.008	0.214	3.35884082987418e-18	MG1	tpm1
itgb2	2.42568128376851e-22	0.564779683821134	0.51	0.331	3.46969450830248e-18	MG1	itgb2
cct7	2.49753024644629e-22	-0.369473964969785	0.122	0.396	3.57246726451678e-18	MG1	cct7
rbx1	2.50125931673217e-22	-0.345414369799187	0.061	0.303	3.57780132665369e-18	MG1	rbx1
actr2a	3.95141868500095e-22	-0.355652099708967	0.079	0.331	5.65210928702537e-18	MG1	actr2a
ahcy	4.29521036464491e-22	-0.357326485950214	0.03	0.251	6.14386890558808e-18	MG1	ahcy
kctd5a	4.30158643196315e-22	-0.468994935821161	0.104	0.363	6.15298923228009e-18	MG1	kctd5a
si:dkey-171c9.3	4.73500166069094e-22	-0.382260335701449	0.046	0.279	6.77294637545233e-18	MG1	si:dkey-171c9.3
msna	4.93778816786334e-22	-0.456351935380566	0.325	0.646	7.06301219531172e-18	MG1	msna
srsf7a	5.74383349713624e-22	-0.308267458212187	0.02	0.231	8.21597943430367e-18	MG1	srsf7a
elf1	7.57495415676125e-22	-0.33419234604541	0.043	0.268	1.08352144258313e-17	MG1	elf1
gstr	8.18344039253143e-22	-0.354608189119772	0.036	0.258	1.1705593137477e-17	MG1	gstr
eif4ebp2	8.6162501228035e-22	-0.312473735374342	0.028	0.243	1.23246841756581e-17	MG1	eif4ebp2
rab5aa	8.82839575585568e-22	-0.422574784630568	0.071	0.311	1.2628137289176e-17	MG1	rab5aa
id2a	1.01152094038736e-21	-0.829758041504	0.061	0.28	1.44687955313008e-17	MG1	id2a
ak2	1.14484479277713e-21	-0.321564499739214	0.028	0.244	1.63758599158841e-17	MG1	ak2
caprin1b	1.16976564819998e-21	-0.327853650742006	0.025	0.239	1.67323278318526e-17	MG1	caprin1b
ube2e3	1.18006553160094e-21	-0.351391072160249	0.084	0.332	1.68796573640199e-17	MG1	ube2e3
u2af2b	1.22305181666208e-21	-0.30617051298484	0.02	0.231	1.74945331855343e-17	MG1	u2af2b
hmha1b	1.29685202641347e-21	-0.345067075063587	0.071	0.311	1.85501713858183e-17	MG1	hmha1b
hnrnpa0b	1.46898644311611e-21	-0.37585975493228	0.109	0.369	2.10123820823329e-17	MG1	hnrnpa0b
csk	1.48306884232982e-21	-0.336345372233931	0.046	0.273	2.12138167206858e-17	MG1	csk
si:ch211-214j24.10	1.76042257888269e-21	-0.34651596699118	0.038	0.258	2.5181084568338e-17	MG1	si:ch211-214j24.10
dbi	2.02499706209985e-21	-0.394965679956383	0.089	0.331	2.89655579762762e-17	MG1	dbi
psma4	2.27396998409754e-21	-0.322120033435499	0.036	0.252	3.25268666525311e-17	MG1	psma4
gnai2b	2.36593112773737e-21	-0.359708447898404	0.124	0.395	3.38422788511554e-17	MG1	gnai2b
trnau1apb	2.61328364472973e-21	-0.315780756483848	0.053	0.285	3.73804092542141e-17	MG1	trnau1apb
snrpd2	2.96687237547848e-21	-0.350666929161897	0.02	0.226	4.24381424588442e-17	MG1	snrpd2
zgc:152774	3.04191913086484e-21	-0.35346842088233	0.048	0.272	4.35116112478907e-17	MG1	zgc:152774
pabpn1	3.28488314754411e-21	-0.342756524109394	0.048	0.27	4.6986968542471e-17	MG1	pabpn1
ptges3a	3.30362759712672e-21	-0.311216593479916	0.013	0.213	4.72550891493007e-17	MG1	ptges3a
vamp3	3.49222385143789e-21	-0.304593980850485	0.033	0.248	4.99527699709676e-17	MG1	vamp3
bccip	3.55734058256149e-21	-0.312345638055765	0.013	0.212	5.08841996929595e-17	MG1	bccip
arpc5a	3.61162941710366e-21	-0.312462777751703	0.018	0.222	5.16607471822507e-17	MG1	arpc5a
srsf11	3.93543224928577e-21	-0.327641039635472	0.051	0.275	5.62924228937837e-17	MG1	srsf11
ppp1caa	4.2812059380799e-21	-0.301264906689178	0.025	0.235	6.12383697382949e-17	MG1	ppp1caa
histh1l	4.41085734586259e-21	-0.77689052757428	0.137	0.377	6.30929034752185e-17	MG1	histh1l
sf3b1	4.44113263799156e-21	-0.30940624473324	0.046	0.268	6.35259612538313e-17	MG1	sf3b1
tnrc6c1	4.95682127852126e-21	-0.386955950407959	0.091	0.336	7.09023715679681e-17	MG1	tnrc6c1
si:ch73-234b20.5	5.28627583611279e-21	-0.314975999377606	0.028	0.24	7.56148895597573e-17	MG1	si:ch73-234b20.5
si:dkey-159f12.2	5.425686872817e-21	-0.308267458212187	0.015	0.217	7.76090250287744e-17	MG1	si:dkey-159f12.2
syk	6.00708496080443e-21	-0.469859370942087	0.109	0.357	8.59253432793465e-17	MG1	syk
hmgb2b	6.2924558032075e-21	-0.643132364291302	0.066	0.29	9.00072878090801e-17	MG1	hmgb2b
rnf44	6.43513352377391e-21	-0.337373327412491	0.041	0.256	9.2048149924062e-17	MG1	rnf44
eif3i	7.41174330962884e-21	-0.303679306777509	0.043	0.266	1.06017576300931e-16	MG1	eif3i
ndufb8	7.62806126199279e-21	-0.30773703569745	0.048	0.275	1.09111788291545e-16	MG1	ndufb8
tppp	7.79448281653321e-21	0.35444819860556	0.284	0.121	1.11492282207691e-16	MG1	tppp
zgc:56676	7.80285232093161e-21	-0.306893589215367	0.041	0.259	1.11611999598606e-16	MG1	zgc:56676
pigrl3.5	8.45321007351842e-21	0.314462388936558	0.223	0.079	1.20914716891607e-16	MG1	pigrl3.5
ywhaqb	9.49657697866929e-21	-0.331410430637801	0.053	0.28	1.35839037102886e-16	MG1	ywhaqb
agap2	9.58754655495659e-21	-0.316341752495459	0.015	0.214	1.37140265922099e-16	MG1	agap2
fkbp3	1.08600408141584e-20	-0.30410126914925	0.028	0.235	1.55342023805721e-16	MG1	fkbp3
anp32b	1.23897414145009e-20	-0.347530096001078	0.025	0.229	1.77222861193021e-16	MG1	anp32b
chmp2a	1.33874914543933e-20	-0.353872399070125	0.089	0.331	1.91494677763642e-16	MG1	chmp2a
scin	1.4208920183546e-20	-0.363763262930683	0.013	0.208	2.03244394305442e-16	MG1	scin
ppp1r18	1.55405133305023e-20	-0.3223406875553	0.053	0.275	2.22291502679504e-16	MG1	ppp1r18
cst14a.2	1.71970664532394e-20	-0.332535501875353	0.038	0.25	2.45986838547136e-16	MG1	cst14a.2
psma3	1.81745586807971e-20	-0.341208981356699	0.058	0.284	2.59968887370121e-16	MG1	psma3
gng2	1.82301267170185e-20	-0.336122942199775	0.01	0.203	2.60763732560233e-16	MG1	gng2
hint1	1.84267446141033e-20	-0.352466007602811	0.074	0.31	2.63576154960134e-16	MG1	hint1
arg2	1.95480086536706e-20	-0.562001095138645	0.025	0.226	2.79614715782104e-16	MG1	arg2
aldocb	1.98397564533018e-20	-0.390099014190643	0.02	0.219	2.83787876308029e-16	MG1	aldocb
arhgef1b	2.06339824535656e-20	-0.313291771027191	0.043	0.261	2.95148485015802e-16	MG1	arhgef1b
hsbp1b	2.12161214241302e-20	-0.32030494033305	0.036	0.246	3.03475400850758e-16	MG1	hsbp1b
myh11a	2.15061816997603e-20	-0.350201614230952	0.01	0.201	3.07624423033372e-16	MG1	myh11a
sesn1	2.19814314448679e-20	-0.540547915204012	0.175	0.427	3.1442239538739e-16	MG1	sesn1
cpvl	2.33837125143387e-20	0.34409190541275	0.226	0.083	3.344806238051e-16	MG1	cpvl
cpne1	2.44503818791855e-20	-0.337496630501868	0.089	0.328	3.4973826239987e-16	MG1	cpne1
psmb1	2.66209261654647e-20	-0.333856950881124	0.056	0.275	3.80785727870808e-16	MG1	psmb1
dusp2	2.7785401564668e-20	-1.60294892241727	0.277	0.499	3.97442383981012e-16	MG1	dusp2
gabarapa	2.8447976724903e-20	-0.339235574355633	0.058	0.279	4.06919859073013e-16	MG1	gabarapa
rad21a	3.02306998126012e-20	-0.313286187852852	0.036	0.245	4.32419930119447e-16	MG1	rad21a
b3gnt5a	3.08700751327102e-20	-0.52933352717762	0.023	0.222	4.41565554698286e-16	MG1	b3gnt5a
meaf6	3.43163420024538e-20	-0.284949267252635	0.023	0.223	4.908609560031e-16	MG1	meaf6
zgc:153317	4.76006026938662e-20	-0.384634775938316	0.074	0.306	6.80879020933061e-16	MG1	zgc:153317
arf6b	4.96744480123131e-20	-0.304471713377986	0.03	0.234	7.10543304368127e-16	MG1	arf6b
atp5if1a	5.16799785084717e-20	-0.309106202869054	0.03	0.235	7.39230412585179e-16	MG1	atp5if1a
ISCU (1 of many)	5.18112214230981e-20	-0.284195150155914	0.01	0.2	7.41107711235995e-16	MG1	ISCU (1 of many)
mapre1a	5.19334719079839e-20	-0.320192220976723	0.074	0.306	7.42856382171802e-16	MG1	mapre1a
slc25a55a	5.52511219904897e-20	-0.343572082432394	0.071	0.297	7.90312048951964e-16	MG1	slc25a55a
ctns	5.97250378486826e-20	0.344908772065381	0.228	0.087	8.54306941387556e-16	MG1	ctns
cacybp	6.44161227395985e-20	-0.292515176376102	0.02	0.216	9.21408219667217e-16	MG1	cacybp
gnaia	7.0065692152542e-20	-0.335551241164685	0.056	0.276	1.00221966054996e-15	MG1	gnaia
ndufb9	7.50870066407301e-20	-0.316566622516561	0.036	0.239	1.074044542989e-15	MG1	ndufb9
ponzr1	7.66550307313147e-20	-0.363122612236359	0.071	0.296	1.09647355958072e-15	MG1	ponzr1
socs1a	7.70013849089546e-20	-0.500502854186506	0.018	0.209	1.10142780973769e-15	MG1	socs1a
si:ch211-105j21.9	8.92530107726948e-20	-0.328689656467948	0.01	0.196	1.27667506609263e-15	MG1	si:ch211-105j21.9
arrdc3b	9.52056100434274e-20	-0.398255331320582	0.069	0.291	1.36182104606119e-15	MG1	arrdc3b
adh5	9.70109237758596e-20	-0.310468472440148	0.043	0.254	1.3876442536899e-15	MG1	adh5
itm2bb	1.13646845502521e-19	0.568616667520762	0.604	0.504	1.62560447806806e-15	MG1	itm2bb
siglec15l	1.14045243762319e-19	-1.35332390868263	0.058	0.258	1.63130316677621e-15	MG1	siglec15l
si:dkey-260g12.1	1.15243217917489e-19	-0.375153769549181	0.013	0.2	1.64843898909177e-15	MG1	si:dkey-260g12.1
csnk2b	1.17997992428227e-19	-0.289820075856426	0.048	0.262	1.68784328369336e-15	MG1	csnk2b
lsm12b	1.31051763301901e-19	-0.304610993663392	0.051	0.263	1.8745644222704e-15	MG1	lsm12b
entpd1	1.37130460710735e-19	0.378144980054529	0.282	0.123	1.96151411000635e-15	MG1	entpd1
elocb	1.46681939513118e-19	-0.296533129479769	0.03	0.229	2.09813846279564e-15	MG1	elocb
psmb6	1.49005568827994e-19	-0.290476936688803	0.041	0.247	2.13137565651562e-15	MG1	psmb6
cox7a2a	1.5046961443896e-19	-0.306584262930651	0.048	0.263	2.15231736493489e-15	MG1	cox7a2a
kdm6bb	1.63815627716113e-19	-0.30890880197377	0.036	0.24	2.34321873885128e-15	MG1	kdm6bb
ip6k2a	1.78856479505724e-19	-0.309941125524341	0.02	0.213	2.55836308284987e-15	MG1	ip6k2a
cox7c	1.92206740933935e-19	-0.296690984678967	0.053	0.268	2.74932522231901e-15	MG1	cox7c
ewsr1b	1.99470581796614e-19	-0.271154839287182	0.033	0.238	2.85322720201876e-15	MG1	ewsr1b
pfdn5	2.15075346525666e-19	-0.274281113970439	0.015	0.203	3.07643775670312e-15	MG1	pfdn5
uqcrb	2.17826246125277e-19	-0.291582938563304	0.086	0.318	3.11578662457596e-15	MG1	uqcrb
cbx5	2.27746304085874e-19	-0.291150543582997	0.01	0.194	3.25768313364434e-15	MG1	cbx5
nap1l1	2.5366040110974e-19	-0.307964363417644	0.036	0.239	3.62835837747373e-15	MG1	nap1l1
cnbpa	2.59711202902201e-19	-0.293433064456333	0.028	0.224	3.71490904631309e-15	MG1	cnbpa
nucks1a	3.34154766668797e-19	-0.310911380664948	0.033	0.231	4.77974978243047e-15	MG1	nucks1a
psmb8a	3.38927994314788e-19	-0.315016617143479	0.053	0.266	4.84802603067873e-15	MG1	psmb8a
txndc9	4.2073885465276e-19	-0.275268531884648	0.028	0.223	6.01824857695307e-15	MG1	txndc9
sh3bgrl3	4.64463760793147e-19	-0.288954391308701	0.038	0.242	6.64368963438517e-15	MG1	sh3bgrl3
rgs18	4.73934066193204e-19	-0.330656277436682	0.061	0.274	6.77915288282759e-15	MG1	rgs18
si:ch211-66k16.27	4.74688438488596e-19	-0.287393240096877	0.018	0.205	6.78994342414088e-15	MG1	si:ch211-66k16.27
dido1	4.86412740279851e-19	-0.298422956906734	0.069	0.29	6.95764783696299e-15	MG1	dido1
snrpe	5.36257205032635e-19	-0.323325650617815	0.023	0.213	7.67062306078681e-15	MG1	snrpe
zgc:172090	5.85344191285326e-19	0.402680710813428	0.277	0.119	8.37276331214531e-15	MG1	zgc:172090
syf2	6.01886411665592e-19	-0.262395081719949	0.02	0.21	8.60938323246463e-15	MG1	syf2
dnaja2a	6.67964459660175e-19	-0.298939614063947	0.094	0.33	9.55456363097914e-15	MG1	dnaja2a
mgat1b	8.39806422288802e-19	0.295468509430308	0.201	0.071	1.2012591064419e-14	MG1	mgat1b
npm1a	1.40284555544562e-18	-0.3657577206365	0.061	0.275	2.00663028250941e-14	MG1	npm1a
oser1	1.41202537868404e-18	-0.365447013502209	0.135	0.384	2.01976110166965e-14	MG1	oser1
kctd12.2	1.5160417578952e-18	-0.500378505720997	0.168	0.404	2.16854613049329e-14	MG1	kctd12.2
ctsc	1.53489337783113e-18	0.447519735969976	0.332	0.17	2.19551148764965e-14	MG1	ctsc
ywhaz	1.64670449262994e-18	-0.312737462444365	0.071	0.287	2.35544610625787e-14	MG1	ywhaz
dtnbp1a	1.71498182181722e-18	-0.362577216878546	0.048	0.246	2.45310999792736e-14	MG1	dtnbp1a
cox5ab	1.85750930576945e-18	-0.296462403886709	0.036	0.231	2.65698131097262e-14	MG1	cox5ab
rasal3	1.86704563034562e-18	-0.283047840697658	0.008	0.18	2.67062206964637e-14	MG1	rasal3
atp6v0b	2.1252183426043e-18	0.417543264945446	0.325	0.164	3.03991231726119e-14	MG1	atp6v0b
arhgef3l	2.31212413040668e-18	-0.276697695957931	0.03	0.22	3.30726235613372e-14	MG1	arhgef3l
fybb	2.32131754723701e-18	-0.497257688515583	0.132	0.355	3.32041261956782e-14	MG1	fybb
tp53	2.32698034129886e-18	-0.263836818622131	0.02	0.204	3.32851268019389e-14	MG1	tp53
vaspa	2.49791223840281e-18	-0.314918450213211	0.013	0.189	3.57301366581138e-14	MG1	vaspa
mtpn	2.64004838345806e-18	-0.300575136103297	0.041	0.234	3.77632520769841e-14	MG1	mtpn
tnfaip8l2a	2.85951820416061e-18	-0.278971444331846	0.028	0.216	4.09025483923134e-14	MG1	tnfaip8l2a
si:dkeyp-68b7.12	3.06157355499702e-18	-0.315592088972026	0.124	0.366	4.37927481306774e-14	MG1	si:dkeyp-68b7.12
skp1	3.12817869918039e-18	-0.278275895341787	0.033	0.225	4.47454681130763e-14	MG1	skp1
rhbdd1	3.17135009186775e-18	0.575706165460624	0.345	0.186	4.53629917140763e-14	MG1	rhbdd1
BX664622.1	3.22216049915089e-18	-0.311970973045235	0.061	0.268	4.60897837798544e-14	MG1	BX664622.1
eif4a1a	3.40375497632085e-18	-0.352205177145154	0.201	0.466	4.86873111812934e-14	MG1	eif4a1a
si:ch211-274k16.2	3.64170214534145e-18	0.657649351713206	0.239	0.1	5.20909074869641e-14	MG1	si:ch211-274k16.2
naa10	3.6568690226067e-18	-0.263377240505252	0.02	0.202	5.23078544993662e-14	MG1	naa10
fam49a	3.77531403411788e-18	-0.314892336176986	0.028	0.212	5.40020919440222e-14	MG1	fam49a
CU499336.2	3.9528858202369e-18	-0.319430080172817	0.013	0.187	5.65420787726687e-14	MG1	CU499336.2
atp5mc3a	4.1352916806335e-18	-0.284456165268953	0.051	0.252	5.91512121997815e-14	MG1	atp5mc3a
tspan37	4.59433751507546e-18	0.367005453221203	0.236	0.098	6.57174038156394e-14	MG1	tspan37
fkbp5	4.97746933529823e-18	-0.433141805799307	0.211	0.468	7.11977213721059e-14	MG1	fkbp5
si:ch211-217k17.7	5.37409063833538e-18	-0.289214757342462	0.018	0.196	7.68709924907493e-14	MG1	si:ch211-217k17.7
ddx5	5.92225530415807e-18	-0.411154250748141	0.533	0.801	8.4711939870677e-14	MG1	ddx5
dpp7	5.92957200978825e-18	0.385240720042031	0.269	0.12	8.48165980280112e-14	MG1	dpp7
si:rp71-68n21.9	5.95422506474141e-18	-0.258566156979027	0.018	0.197	8.51692353260611e-14	MG1	si:rp71-68n21.9
si:ch211-171h4.6	6.0702883412804e-18	0.328323717746238	0.277	0.123	8.68294044336748e-14	MG1	si:ch211-171h4.6
si:dkey-222f2.7	6.22162041866673e-18	0.26240378032512	0.152	0.045	8.89940584686089e-14	MG1	si:dkey-222f2.7
dennd2da	6.66520758689349e-18	-0.289984562673124	0.008	0.176	9.53391293229245e-14	MG1	dennd2da
anxa11a	7.88140326931112e-18	-0.26975018041155	0.043	0.237	1.12735592364226e-13	MG1	anxa11a
etnk1	8.54829235583851e-18	-0.305199180484987	0.053	0.254	1.22274773857914e-13	MG1	etnk1
pik3cd	9.49316261751052e-18	-0.29027211578587	0.025	0.207	1.3579019808087e-13	MG1	pik3cd
eif2s2	1.0028491910442e-17	-0.317005968717965	0.079	0.291	1.43447548286963e-13	MG1	eif2s2
bcl11ba	1.19200013424738e-17	-0.349371270352879	0.005	0.17	1.70503699202745e-13	MG1	bcl11ba
pik3r3a	1.20950371524668e-17	-0.303862475363391	0.056	0.258	1.73007411428885e-13	MG1	pik3r3a
ap2m1a	1.24458872537692e-17	-0.285904789971152	0.043	0.233	1.78025971277915e-13	MG1	ap2m1a
serinc2	1.29577650405056e-17	0.47233258294806	0.388	0.233	1.85347871139393e-13	MG1	serinc2
pgam1a	1.32218562902953e-17	-0.363251024364379	0.119	0.344	1.89125432376383e-13	MG1	pgam1a
il12rb2l	1.3376081920167e-17	-0.443958754213417	0.038	0.223	1.91331475786069e-13	MG1	il12rb2l
hsp70.1	1.46860652569316e-17	-1.07121828915824	0.772	0.822	2.1006947743515e-13	MG1	hsp70.1
skap2	1.52946540410177e-17	-0.290214416446797	0.046	0.24	2.18774731402717e-13	MG1	skap2
fam53b	1.6660556750842e-17	-0.2631456938502	0.018	0.192	2.38312603764044e-13	MG1	fam53b
cyba	1.67485713418116e-17	0.574631906770355	0.485	0.327	2.39571564473273e-13	MG1	cyba
dctn3	1.74591349730724e-17	-0.261089086868661	0.025	0.203	2.49735466654828e-13	MG1	dctn3
syne1b	1.7866756254484e-17	-0.327723505055624	0.028	0.206	2.55566081464139e-13	MG1	syne1b
prelid3b	1.97204621039637e-17	-0.402293188743077	0.254	0.516	2.82081489935097e-13	MG1	prelid3b
stk17b	1.97656025170986e-17	-0.303857024405465	0.043	0.233	2.82727178404578e-13	MG1	stk17b
traf1	2.05672530042798e-17	-0.368831445112636	0.015	0.186	2.94193986973218e-13	MG1	traf1
pa2g4b	2.14679172050643e-17	-0.256151861997973	0.008	0.173	3.0707708770124e-13	MG1	pa2g4b
arf6a	2.34753967411039e-17	-0.282875562491417	0.053	0.247	3.35792074984751e-13	MG1	arf6a
slc9a3r1a	2.40827703070155e-17	-0.303343579572902	0.018	0.189	3.44479946471549e-13	MG1	slc9a3r1a
prkacab	2.49473625083989e-17	-0.25665792369598	0.013	0.181	3.56847073320138e-13	MG1	prkacab
ube2l3a	2.72360532785122e-17	-0.27984062464842	0.066	0.27	3.89584506095838e-13	MG1	ube2l3a
pdia6	2.84323615429787e-17	0.438002204958094	0.256	0.115	4.06696499510767e-13	MG1	pdia6
psmb4	3.07680869010471e-17	-0.260841302005767	0.048	0.243	4.40106715032577e-13	MG1	psmb4
calm3a	3.26680572342363e-17	-0.409173157972976	0.036	0.217	4.67283890678516e-13	MG1	calm3a
mbpb	3.35716859125932e-17	-0.276621930451113	0.013	0.18	4.80209395293734e-13	MG1	mbpb
csf3a	3.90421632236893e-17	0.386192270780049	0.211	0.081	5.58459102751651e-13	MG1	csf3a
psmb9a	3.93410348483541e-17	-0.2750386500597	0.033	0.214	5.62734162470857e-13	MG1	psmb9a
ckbb	3.93677553157214e-17	-0.611610668864958	0.193	0.407	5.63116372036078e-13	MG1	ckbb
ube2al	5.10770223962063e-17	-0.310590090134814	0.086	0.299	7.30605728355335e-13	MG1	ube2al
tnip1	5.28389608717635e-17	-0.317790208376085	0.069	0.271	7.55808496309705e-13	MG1	tnip1
fthl27	5.28976903332368e-17	-0.682232654274703	0.353	0.603	7.56648562526619e-13	MG1	fthl27
zgc:91910	5.80890920002027e-17	-0.26759655880356	0.028	0.202	8.30906371970899e-13	MG1	zgc:91910
psmb2	5.90929046703536e-17	-0.273567085229861	0.046	0.234	8.45264908404737e-13	MG1	psmb2
nfkbie	6.10857484221947e-17	-0.327316491701648	0.109	0.325	8.73770545431074e-13	MG1	nfkbie
tagln2	6.93059185767003e-17	-0.362197662157188	0.01	0.173	9.91351859321121e-13	MG1	tagln2
bcas2	7.50600297713904e-17	-0.257620506821622	0.01	0.171	1.07365866584997e-12	MG1	bcas2
srgap3	8.16061935131621e-17	0.39043240828718	0.272	0.127	1.16729499201227e-12	MG1	srgap3
usp36	8.50580463934165e-17	-0.260305127651878	0.02	0.192	1.21667029561143e-12	MG1	usp36
cox6a1	8.66206363940749e-17	-0.300272310494362	0.198	0.459	1.23902158298085e-12	MG1	cox6a1
banf1	9.01483764134919e-17	-0.29009441115537	0.03	0.207	1.28948237621859e-12	MG1	banf1
mknk2b	9.38658629228214e-17	-0.402158014414214	0.386	0.677	1.34265730324804e-12	MG1	mknk2b
prcp	1.05048306414689e-16	0.283069216233585	0.206	0.08	1.50261097495572e-12	MG1	prcp
sem1	1.1194276248819e-16	-0.255738689505455	0.086	0.299	1.60122927463107e-12	MG1	sem1
chl1a	1.15852682981308e-16	-0.765695632833737	0.018	0.18	1.65715677736463e-12	MG1	chl1a
xiap	1.21520259095075e-16	-0.283835420683688	0.033	0.214	1.73822578609596e-12	MG1	xiap
parvg	1.35004161604729e-16	-0.265539595092951	0.028	0.2	1.93109952759404e-12	MG1	parvg
ube2v1	1.35519386171692e-16	-0.25709903821156	0.033	0.209	1.93846929979988e-12	MG1	ube2v1
tbca	1.39759194612146e-16	-0.263271858833182	0.028	0.201	1.99911551973214e-12	MG1	tbca
ndufb10	1.43730358678493e-16	-0.257128547118535	0.023	0.193	2.05591905053716e-12	MG1	ndufb10
lcp2a	1.44604311601032e-16	-0.271967066456007	0.036	0.213	2.06842007314116e-12	MG1	lcp2a
ezrb	1.48605152043227e-16	-0.262706092598094	0.043	0.227	2.12564809482632e-12	MG1	ezrb
dnase1l4.2	1.70724241030955e-16	-0.276369601800394	0.046	0.23	2.44203954370678e-12	MG1	dnase1l4.2
plekho2	1.97961783949617e-16	-0.411553988265111	0.175	0.403	2.83164535761533e-12	MG1	plekho2
nono	2.0046048187567e-16	-0.257890413801556	0.038	0.217	2.86738673274959e-12	MG1	nono
anp32e	2.04189685471437e-16	-0.258009433315783	0.018	0.181	2.92072926098343e-12	MG1	anp32e
pfdn4	2.36052139444025e-16	-0.260596482447787	0.03	0.203	3.37648980260733e-12	MG1	pfdn4
pim2	2.62177831392864e-16	-0.392980792057578	0.018	0.18	3.75019170024353e-12	MG1	pim2
h3f3c	2.76559681868942e-16	-0.265629540854813	0.033	0.208	3.95590968945334e-12	MG1	h3f3c
adssl	2.85275500557614e-16	-0.253138623460771	0.01	0.167	4.08058075997611e-12	MG1	adssl
lrrfip1a	3.22660086935515e-16	-0.257240406090276	0.03	0.205	4.61532988352561e-12	MG1	lrrfip1a
ccnl1b	3.2330688706705e-16	-0.286438389438319	0.069	0.264	4.62458171260708e-12	MG1	ccnl1b
hmgb1b	3.42632932973101e-16	-0.291928594479229	0.005	0.157	4.90102147324723e-12	MG1	hmgb1b
ndufb3	3.56144399789747e-16	-0.262347890214053	0.036	0.21	5.09428949459254e-12	MG1	ndufb3
ldha	3.96202980423881e-16	-0.300289467236923	0.053	0.24	5.6672874319832e-12	MG1	ldha
gpatch8	4.05180485753554e-16	-0.332370488639768	0.099	0.308	5.79570166821884e-12	MG1	gpatch8
si:ch211-288g17.3	5.15149674458687e-16	-0.405587642417397	0.038	0.211	7.36870094345706e-12	MG1	si:ch211-288g17.3
si:ch211-260e23.9	5.23511590927044e-16	-0.288159298954111	0.043	0.221	7.48830979662043e-12	MG1	si:ch211-260e23.9
nop58	5.5095127824343e-16	-0.278403313760143	0.02	0.182	7.88080708399402e-12	MG1	nop58
sri	5.96765662463167e-16	-0.286638852519151	0.066	0.255	8.53613603587314e-12	MG1	sri
calm2a	7.00531976154069e-16	-0.253357714873498	0.025	0.193	1.00204093869078e-11	MG1	calm2a
bzw1a	8.06107521778767e-16	-0.251667038846102	0.043	0.22	1.15305619915235e-11	MG1	bzw1a
prmt1	8.27502703962374e-16	-0.258454266480714	0.028	0.194	1.18365986774778e-11	MG1	prmt1
nr1d2a	9.66757784757648e-16	-0.285596257725704	0.096	0.304	1.38285033531734e-11	MG1	nr1d2a
setbp1	9.77439654255203e-16	-0.269827671862093	0.003	0.148	1.39812968144664e-11	MG1	setbp1
ndufb2	1.00690533455597e-15	-0.250442103923986	0.018	0.176	1.44027739054886e-11	MG1	ndufb2
psma5	1.02648415224388e-15	-0.257411375420186	0.033	0.203	1.46828293136964e-11	MG1	psma5
ada	1.17289739514445e-15	-0.264973422720474	0.051	0.229	1.67771243401462e-11	MG1	ada
ptprc	1.19001405832948e-15	-0.395205490442327	0.31	0.558	1.70219610903449e-11	MG1	ptprc
zgc:110239	1.20507298795433e-15	0.283917790005245	0.201	0.08	1.72373640196987e-11	MG1	zgc:110239
mycb	1.27058259874428e-15	-0.467139373450018	0.036	0.203	1.81744134924381e-11	MG1	mycb
pde4ba	1.34742225238773e-15	-0.411701319174194	0.046	0.217	1.92735278981541e-11	MG1	pde4ba
ccr7	1.41701734208835e-15	-0.336845105211492	0.01	0.16	2.02690160612318e-11	MG1	ccr7
sh3kbp1	1.74332226880992e-15	-0.295453326994016	0.074	0.26	2.49364817330571e-11	MG1	sh3kbp1
FQ976914.1	1.82226211762409e-15	-0.259404469342259	0.01	0.16	2.6065637330495e-11	MG1	FQ976914.1
dusp6	1.90894094819106e-15	-0.362412799163792	0.079	0.27	2.73054913229249e-11	MG1	dusp6
bhlhe40	1.95815186467574e-15	-0.675841548814377	0.226	0.446	2.80094042723219e-11	MG1	bhlhe40
per1b	2.05258812128845e-15	-0.265189934459627	0.069	0.258	2.936022048691e-11	MG1	per1b
zgc:171686	2.20088676962628e-15	-0.429020641527917	0.015	0.167	3.14814843527343e-11	MG1	zgc:171686
brd2a	3.22510728655451e-15	-0.270857566685478	0.099	0.301	4.61319346268758e-11	MG1	brd2a
batf3	3.45420408438904e-15	-0.320015110928598	0.043	0.212	4.94089352231009e-11	MG1	batf3
tram1	3.85571487094834e-15	0.41490038815265	0.421	0.266	5.51521455140451e-11	MG1	tram1
pkma	4.05480143674762e-15	-0.28767355566648	0.135	0.346	5.7999879751238e-11	MG1	pkma
ehbp1l1b	4.15059385177196e-15	-0.408765503016564	0.071	0.251	5.93700944557461e-11	MG1	ehbp1l1b
zgc:162730	4.30822091120804e-15	-0.909710432548939	0.921	0.888	6.16247919139198e-11	MG1	zgc:162730
tox2	4.50961798098982e-15	-0.254863429370977	0	0.138	6.45055756000784e-11	MG1	tox2
zap70	4.75946080741067e-15	-0.308330790178452	0.01	0.156	6.80793273892023e-11	MG1	zap70
map2k6	4.79708709144805e-15	-0.251643215147675	0.051	0.227	6.8617533756073e-11	MG1	map2k6
arl5c	5.69797473239444e-15	-0.637305914360896	0.307	0.532	8.15038305721701e-11	MG1	arl5c
yrk	5.78312806879634e-15	-0.26603922282289	0.038	0.202	8.27218638960629e-11	MG1	yrk
hmgn3	6.00343849588157e-15	-0.348713764909994	0.023	0.177	8.587318424509e-11	MG1	hmgn3
tuba8l	6.11686127474091e-15	-0.42308660671989	0.079	0.265	8.7495583673894e-11	MG1	tuba8l
h2afva	6.41371902267562e-15	-0.252471249774353	0.018	0.167	9.17418369003521e-11	MG1	h2afva
sgk3	6.83080203744204e-15	-0.290589514250619	0.03	0.189	9.7707792343571e-11	MG1	sgk3
chchd2	6.86513200853529e-15	-0.268364011921248	0.086	0.278	9.81988482500888e-11	MG1	chchd2
ccng1	6.9412753819582e-15	-0.346173011282286	0.19	0.424	9.92880030635301e-11	MG1	ccng1
spock3	7.07264079014364e-15	-0.375725817786008	0.013	0.159	1.01167053862215e-10	MG1	spock3
upf3b	8.18565195470289e-15	-0.308660085508695	0.03	0.188	1.1708756556007e-10	MG1	upf3b
clic1	8.49144030307771e-15	-0.273119780431359	0.147	0.368	1.21461562095224e-10	MG1	clic1
si:dkey-102m7.3	8.57468152010371e-15	-0.290292298137491	0.02	0.171	1.22652244463564e-10	MG1	si:dkey-102m7.3
si:dkey-109a10.2	8.61023506577322e-15	-0.35229678484985	0.028	0.185	1.2316080238082e-10	MG1	si:dkey-109a10.2
socs3a	8.63025105090807e-15	-0.912220201695973	0.693	0.818	1.23447111032189e-10	MG1	socs3a
themis	8.66334070050511e-15	-0.250877003277085	0.008	0.149	1.23920425380025e-10	MG1	themis
clk4a	9.48754825644122e-15	-0.284553715466208	0.145	0.366	1.35709890260135e-10	MG1	clk4a
ndufa4l	1.00969827105973e-14	-0.321558559654764	0.322	0.597	1.44427240692383e-10	MG1	ndufa4l
cish	1.0496646905337e-14	-0.255034258670007	0.005	0.145	1.5014403733394e-10	MG1	cish
skap1	1.16789751886666e-14	-0.252970557797872	0.013	0.156	1.67056061098687e-10	MG1	skap1
mid1ip1l	1.39496883908704e-14	-0.270604881988858	0.066	0.244	1.9953634274301e-10	MG1	mid1ip1l
gbp	1.43404105564299e-14	-0.259193426029662	0.053	0.226	2.05125232599173e-10	MG1	gbp
pik3ap1	1.57296519380981e-14	-0.261889529896247	0.028	0.182	2.24996941322555e-10	MG1	pik3ap1
nfkb2	1.68458320592378e-14	-0.270520135278429	0.028	0.181	2.40962781775338e-10	MG1	nfkb2
adgrg3	1.73504583171528e-14	0.306233284074496	0.246	0.115	2.48180955768554e-10	MG1	adgrg3
wasf2	1.83823519767997e-14	-0.272143096110728	0.081	0.265	2.62941162676143e-10	MG1	wasf2
fosb	1.9498378222535e-14	0.579615080174875	0.48	0.32	2.7890480209514e-10	MG1	fosb
arhgap12b	2.11447603783877e-14	-0.386146463203475	0.071	0.245	3.02454652452458e-10	MG1	arhgap12b
atp6v1g1	2.14729458744621e-14	-0.322234634330649	0.173	0.392	3.07149017788306e-10	MG1	atp6v1g1
snrpd1	2.25742958318202e-14	-0.254771446490173	0.036	0.195	3.22902727578356e-10	MG1	snrpd1
prkcsh	2.30187292637509e-14	0.385784965872377	0.299	0.163	3.29259903388694e-10	MG1	prkcsh
si:dkey-5n18.1	2.32258685939746e-14	0.356704427932349	0.173	0.064	3.32222824368213e-10	MG1	si:dkey-5n18.1
ptp4a2b	2.51053424273936e-14	-0.290254190434203	0.099	0.289	3.59106818081437e-10	MG1	ptp4a2b
plekho1b	3.20442639627941e-14	0.360272786233828	0.343	0.192	4.58361151723807e-10	MG1	plekho1b
ier2a	3.253689509472e-14	-0.627960382594658	0.386	0.602	4.65407747434875e-10	MG1	ier2a
atrx	3.2614686040257e-14	-0.276342576486373	0.16	0.38	4.66520469119837e-10	MG1	atrx
si:ch211-196f2.6	3.31687531812478e-14	-0.328394234118009	0.018	0.163	4.74445845504569e-10	MG1	si:ch211-196f2.6
abhd12	3.33048795102731e-14	0.364503090292964	0.249	0.12	4.76392996514946e-10	MG1	abhd12
celf2	3.40457151950834e-14	-0.253059831439513	0.074	0.255	4.86989910150474e-10	MG1	celf2
nme2b.2	3.76522242411364e-14	-0.329287664783615	0.013	0.152	5.38577415545215e-10	MG1	nme2b.2
fes	4.49757310947145e-14	-0.286734478724302	0.02	0.165	6.43332857578796e-10	MG1	fes
si:ch73-281n10.2	5.3910196361251e-14	-0.32833097042436	0.048	0.211	7.71131448751334e-10	MG1	si:ch73-281n10.2
actn1	5.83807853793885e-14	-0.305150136651561	0.013	0.151	8.35078754066773e-10	MG1	actn1
higd1a	6.02914782301864e-14	-0.332619027801927	0.239	0.473	8.62409304604587e-10	MG1	higd1a
nccrp1	6.15040004423977e-14	-0.261011586763955	0.03	0.181	8.79753222328056e-10	MG1	nccrp1
serpine1	6.24718536373452e-14	0.569450431328996	0.124	0.039	8.93597394428586e-10	MG1	serpine1
tlr8b	7.05141865534076e-14	0.27455398443856	0.142	0.049	1.00863492445994e-09	MG1	tlr8b
hist1h4l	7.69689130506107e-14	-0.252457911186056	0.038	0.192	1.10096333227593e-09	MG1	hist1h4l
eno1a	1.04907605606758e-13	-0.273768738184892	0.107	0.295	1.50059839059907e-09	MG1	eno1a
sec11a	1.11306227684815e-13	0.490010239183665	0.409	0.283	1.59212428080359e-09	MG1	sec11a
tnfrsf9a	1.23881916287993e-13	-0.800024501624617	0.018	0.155	1.77200693058345e-09	MG1	tnfrsf9a
si:dkey-216e24.9	1.30579968999444e-13	-0.265960187359192	0.051	0.211	1.86781587656805e-09	MG1	si:dkey-216e24.9
tmem131	1.39693035143711e-13	0.447456965067324	0.353	0.219	1.99816917469565e-09	MG1	tmem131
cycsb	1.50142047756657e-13	-0.360472896240264	0.16	0.364	2.14763185111123e-09	MG1	cycsb
rhogb	1.54892313581817e-13	-0.254090260014686	0.099	0.284	2.2155796534743e-09	MG1	rhogb
BX323596.2	1.78560820351534e-13	0.666139564200936	0.231	0.109	2.55413397430835e-09	MG1	BX323596.2
unc13d	1.86161567386423e-13	-0.25280228739332	0.051	0.206	2.66285505989539e-09	MG1	unc13d
kdm2ba	2.17418641794705e-13	-0.279493873498459	0.03	0.176	3.10995625223146e-09	MG1	kdm2ba
ctss2.1	2.60839742486125e-13	0.571031565610652	0.508	0.392	3.73105167652153e-09	MG1	ctss2.1
ascc1	2.963230568057e-13	-0.758588746339477	0.02	0.155	4.23860500454874e-09	MG1	ascc1
txnipa	3.66133446765424e-13	-0.361117714582469	0.208	0.424	5.23717282253262e-09	MG1	txnipa
hepacam2	3.69915346995475e-13	-0.596176905518289	0.074	0.231	5.29126912342328e-09	MG1	hepacam2
cox8b	5.18479119877881e-13	-0.272193307908894	0	0.119	7.4163253307332e-09	MG1	cox8b
ostm1	5.87354464376898e-13	0.256526433580976	0.17	0.069	8.40151825844714e-09	MG1	ostm1
rpa2	6.05974222683413e-13	-0.297862305955973	0.023	0.158	8.66785528126354e-09	MG1	rpa2
nck1a	6.30253493166572e-13	-0.460167228832128	0.102	0.27	9.01514596625465e-09	MG1	nck1a
paox1	6.85299597669725e-13	0.255912935297646	0.145	0.053	9.80252544506774e-09	MG1	paox1
calm2b	7.35784334902342e-13	-0.317542546141605	0.081	0.248	1.05246591264431e-08	MG1	calm2b
mdh1aa	7.48912521181806e-13	-0.275547679921836	0.165	0.371	1.07124447029845e-08	MG1	mdh1aa
cldni	8.14091443512413e-13	-0.423926553264647	0.025	0.161	1.16447640080016e-08	MG1	cldni
tmbim4	8.22954432535906e-13	0.364981998961541	0.31	0.179	1.17715402029936e-08	MG1	tmbim4
si:ch73-248e21.5	8.488822372262e-13	0.460770990248249	0.381	0.251	1.21424115212836e-08	MG1	si:ch73-248e21.5
rab8b	8.86865331195406e-13	-0.266203063041212	0.16	0.359	1.26857216974191e-08	MG1	rab8b
il2rb	1.33856025331856e-12	-0.341179663563272	0.003	0.12	1.91467658634687e-08	MG1	il2rb
si:dkey-25e12.3	1.37854859089224e-12	-0.272751345217709	0.053	0.203	1.97187590441226e-08	MG1	si:dkey-25e12.3
fosab	1.63139740205489e-12	-0.789126513885405	0.949	0.935	2.33355084389931e-08	MG1	fosab
zgc:136605	1.67638962467254e-12	-0.302145121864746	0.008	0.128	2.3979077191316e-08	MG1	zgc:136605
si:ch211-114n24.6	1.70217374759251e-12	-0.266011518531434	0.036	0.174	2.43478932855632e-08	MG1	si:ch211-114n24.6
flt3	1.93426609606041e-12	-0.257011632607978	0.008	0.128	2.76677422380482e-08	MG1	flt3
dynll1	2.24249670042831e-12	-0.353060580635466	0.19	0.394	3.20766728029266e-08	MG1	dynll1
plin2	2.35664272347406e-12	0.27234210092117	0.183	0.078	3.3709417516573e-08	MG1	plin2
kdm7aa	2.53546741604019e-12	0.281661687308743	0.168	0.07	3.62673259190389e-08	MG1	kdm7aa
lman2	2.7642482856715e-12	0.302519826246803	0.266	0.143	3.95398074782452e-08	MG1	lman2
tdh	3.08068466682545e-12	-0.314091561487665	0.018	0.144	4.40661134742712e-08	MG1	tdh
ets2	3.13153839505908e-12	-0.370580919560308	0.137	0.317	4.47935252029251e-08	MG1	ets2
si:dkey-56i24.1	3.34221233304999e-12	0.353804594278448	0.249	0.131	4.7807005211947e-08	MG1	si:dkey-56i24.1
nfkbiaa	3.42514361617871e-12	-0.750125260745698	0.264	0.448	4.89932542858203e-08	MG1	nfkbiaa
si:dkey-11f4.20	3.79429417322001e-12	-0.265979377297818	0.005	0.12	5.42735838537391e-08	MG1	si:dkey-11f4.20
ddit4	4.41960685248092e-12	-0.439301423728035	0.061	0.209	6.3218056417887e-08	MG1	ddit4
si:dkey-42i9.6	4.60074889903981e-12	0.283545117620348	0.18	0.079	6.58091122518654e-08	MG1	si:dkey-42i9.6
scarb2a	4.94706803176768e-12	0.4136619830166	0.294	0.172	7.07628611264049e-08	MG1	scarb2a
serp1	5.11266840613079e-12	-0.262801720811491	0.041	0.178	7.31316088812948e-08	MG1	serp1
cxcr4b	6.23270667535569e-12	0.500008021880865	0.792	0.673	8.91526362842877e-08	MG1	cxcr4b
adgre10	7.17314871383507e-12	-0.608084392415145	0.393	0.6	1.02604719202697e-07	MG1	adgre10
desi2	7.70689314550867e-12	-0.27643578251788	0.038	0.173	1.10239399553356e-07	MG1	desi2
epdl1	8.23728704878411e-12	-0.457745200713921	0.066	0.213	1.17826153945808e-07	MG1	epdl1
rnf213a	8.5797164983246e-12	0.465931775681867	0.467	0.359	1.22724264792035e-07	MG1	rnf213a
fosl1a	9.53122904080515e-12	0.326192475246534	0.297	0.165	1.36334700199677e-07	MG1	fosl1a
CU928117.1	1.06657504057915e-11	0.269528347180628	0.206	0.097	1.52562893804441e-07	MG1	CU928117.1
si:dkey-183i3.6	1.20877607011658e-11	-0.592462695459561	0.01	0.124	1.72903329069476e-07	MG1	si:dkey-183i3.6
atp2b1a	1.91155976177175e-11	-0.287378676760826	0.053	0.193	2.73429508323831e-07	MG1	atp2b1a
ccl36.1	2.23525784147856e-11	-1.6529381298867	0.03	0.152	3.19731281645093e-07	MG1	ccl36.1
aif1l	3.19138868601505e-11	-0.563019566510812	0.173	0.328	4.56496237647592e-07	MG1	aif1l
dnase1l1	3.37046482741214e-11	0.257251193378544	0.228	0.115	4.82111288913032e-07	MG1	dnase1l1
dock10	3.58058683219066e-11	-0.259691263790709	0.127	0.291	5.12167140476552e-07	MG1	dock10
si:dkey-18p12.4	5.42178158696108e-11	-0.258758739333218	0.036	0.16	7.75531638198913e-07	MG1	si:dkey-18p12.4
tmem50a	6.83485555113813e-11	0.339409791660892	0.299	0.184	9.77657738034799e-07	MG1	tmem50a
rnaset2	9.23664481766443e-11	0.361421121995532	0.277	0.163	1.32120967471872e-06	MG1	rnaset2
CABZ01054965.1	9.51679889159239e-11	0.332974042183638	0.261	0.148	1.36128291345338e-06	MG1	CABZ01054965.1
tapbp.1	1.06962120886021e-10	0.337955211419932	0.299	0.183	1.52998617715365e-06	MG1	tapbp.1
ttyh3a	1.20006701703178e-10	0.329338331114682	0.345	0.22	1.71657586116226e-06	MG1	ttyh3a
cited4b	2.40691833482019e-10	-0.403169656872651	0.091	0.235	3.44285598612681e-06	MG1	cited4b
krt18b	2.69999624896294e-10	-0.666719344818285	0.193	0.344	3.86207463451659e-06	MG1	krt18b
arhgef15	3.59125394570348e-10	-0.267184180133524	0.046	0.169	5.13692964393426e-06	MG1	arhgef15
zgc:158463	4.38550126572954e-10	-0.346975935589322	0.746	0.909	6.27302101049954e-06	MG1	zgc:158463
irf8	4.65894383673372e-10	-0.460527186107141	0.183	0.335	6.66415326406391e-06	MG1	irf8
ccl38.6	5.96462440863889e-10	-1.26337420813518	0.03	0.138	8.53179875411707e-06	MG1	ccl38.6
pcna	6.4423496748985e-10	-0.426205758588931	0.038	0.152	9.21513697497482e-06	MG1	pcna
gadd45ba	8.15221901610076e-10	-0.828956201442265	0.34	0.513	1.16609340806305e-05	MG1	gadd45ba
cmtm7	1.00595880730023e-09	-0.25338920329223	0.053	0.173	1.43892347796225e-05	MG1	cmtm7
si:dkey-23a13.11	1.22364422787395e-09	-0.315391282368475	0.028	0.133	1.7503007035509e-05	MG1	si:dkey-23a13.11
si:ch211-213a13.1	1.35472538167570e-09	0.416678891282672	0.332	0.238	1.93779918594891e-05	MG1	si:ch211-213a13.1
itgav	1.36700028516578e-09	0.304114619576722	0.228	0.125	1.95535720790113e-05	MG1	itgav
si:ch211-191c10.1	1.38743320974458e-09	0.311374515673131	0.287	0.177	1.98458446321865e-05	MG1	si:ch211-191c10.1
dnase2	2.06112984788413e-09	0.259692016693098	0.251	0.144	2.94824013441345e-05	MG1	dnase2
tnfb	7.96046303457155e-09	0.665936759846705	0.355	0.243	0.000113866463246511	MG1	tnfb
jdp2b	8.19737547743562e-09	-0.78898294401681	0.805	0.843	0.000117255258829239	MG1	jdp2b
calr3a	1.12221509872501e-08	0.31728029309344	0.277	0.174	0.000160521647721626	MG1	calr3a
cd81a	1.28019877183586e-08	0.279345423040629	0.34	0.228	0.000183119632323401	MG1	cd81a
hsp90b1	2.27623430860585e-08	0.481490660788024	0.327	0.229	0.000325592555502981	MG1	hsp90b1
zgc:110425	2.42999081640984e-08	-0.442228325695984	0.015	0.101	0.000347585886379263	MG1	zgc:110425
ginm1	2.58654316801461e-08	0.272742427494493	0.261	0.164	0.00036997913475281	MG1	ginm1
tcirg1b	2.91550416846357e-08	0.264526065602354	0.206	0.116	0.000417033716257029	MG1	tcirg1b
grn2	7.39320009231109e-08	-0.313485314313044	0.048	0.145	0.00105752334120418	MG1	grn2
vsir	7.86557861666151e-08	0.366415230144671	0.508	0.442	0.00112509236532726	MG1	vsir
dram2b	1.00376785572397e-07	0.252764058476069	0.231	0.141	0.00143578954082757	MG1	dram2b
jun	1.53896405751333e-07	-0.6510036083132	0.764	0.786	0.00220133418786707	MG1	jun
si:ch211-165d12.4	1.98570951238031e-07	-0.291582938563304	0.081	0.188	0.0028403588865088	MG1	si:ch211-165d12.4
si:dkey-33i11.9	2.47733434923755e-07	-0.412525961460405	0.226	0.355	0.00354357905314939	MG1	si:dkey-33i11.9
sqstm1	4.59579311945244e-07	-0.271619470974048	0.218	0.373	0.00657382247806477	MG1	sqstm1
nr4a2b	4.81377661743148e-07	-0.263313096810343	0.03	0.112	0.00688562607357398	MG1	nr4a2b
egr3	7.07877223455639e-07	-0.251303910192501	0.079	0.179	0.0101254758043095	MG1	egr3
egr1	7.61122233722699e-07	-0.509979976881243	0.335	0.468	0.0108870924311695	MG1	egr1
mcl1b	1.43947128570636e-06	-0.350514764020355	0.409	0.563	0.0205901972707438	MG1	mcl1b
elovl1b	2.43933718188712e-06	0.339328026805174	0.345	0.277	0.0348922790497134	MG1	elovl1b
fkbp2	2.85178148496412e-06	0.255370765163673	0.246	0.165	0.0407918823609268	MG1	fkbp2
CABZ01088428.1	3.62556909202879e-06	0.282485051982156	0.152	0.085	0.0518601402923799	MG1	CABZ01088428.1
bzw1b	4.36348428794919e-06	-0.25799305524591	0.259	0.412	0.0624152792548252	MG1	bzw1b
hspa4a	4.39972039279675e-06	0.301669548568353	0.495	0.445	0.0629336004985647	MG1	hspa4a
ndfip1	4.47834623199415e-06	0.282891035756644	0.429	0.386	0.0640582645024444	MG1	ndfip1
nrros	7.36492973599933e-06	0.278112207605364	0.218	0.143	0.105347954943734	MG1	nrros
manf	9.70583926939088e-06	0.307645737851852	0.165	0.099	0.138832324909367	MG1	manf
sftpbb	9.73145877434827e-06	-0.62016347361442	0.079	0.165	0.139198786308278	MG1	sftpbb
CABZ01078737.1	1.44935742695986e-05	0.265226128531361	0.299	0.225	0.207316086352338	MG1	CABZ01078737.1
clic2	1.94094908229649e-05	0.307985282163036	0.363	0.286	0.27763335673169	MG1	clic2
grn1	2.08786500892736e-05	-1.26370997559558	0.373	0.456	0.29864821087697	MG1	grn1
rgs5b	3.18479362292271e-05	-0.386944961334299	0.091	0.174	0.455552879822865	MG1	rgs5b
spi1b	3.65003029568524e-05	-0.258135627960938	0.299	0.403	0.522100333494817	MG1	spi1b
krt8	3.84442781781391e-05	-0.506227842020136	0.076	0.152	0.549906955060102	MG1	krt8
tcima	4.04583865271993e-05	-0.299261387506445	0.741	0.591	0.578716760885059	MG1	tcima
klf6a	0.00010538009588106	-0.332323834017874	0.779	0.842	1	MG1	klf6a
mgst3b	0.000217996292688096	0.282287368687864	0.343	0.297	1	MG1	mgst3b
gadd45bb	0.00041447120646408	-0.321305446502031	0.165	0.251	1	MG1	gadd45bb
sypl2b	0.000918647814310383	0.25287268560784	0.287	0.241	1	MG1	sypl2b
ddit3	0.00234040010404059	0.262059945400473	0.518	0.493	1	MG1	ddit3
atf3	0.00236435963892167	-0.329407275645448	0.236	0.311	1	MG1	atf3
cxcl11.5	0.0071763800286818	0.494417803567229	0.213	0.172	1	MG1	cxcl11.5
ssr2	0.0088034053758277	0.256808122576497	0.35	0.339	1	MG1	ssr2
ccl19a.1	0.00885981630303886	-2.6173765443881	0.619	0.588	1	MG1	ccl19a.1
gng10	1.65556045577373e-109	2.08794655974171	0.937	0.286	2.36811367593874e-105	MG2	gng10
lgals9l1	1.16206054919059e-107	2.83285804080876	0.966	0.381	1.66221140956222e-103	MG2	lgals9l1
lta4h	7.62247375251959e-98	1.13035602221121	0.691	0.127	1.0903186455604e-93	MG2	lta4h
lgals2a	2.03825671711543e-90	1.63202587032422	0.829	0.224	2.9155224081619e-86	MG2	lgals2a
fcer1gl.1	1.40290368476079e-87	1.76141202091529	1	0.439	2.00671343068184e-83	MG2	fcer1gl
ccl34b.1.1	1.30311993977781e-85	2.4053304791497	1	0.707	1.86398276185818e-81	MG2	ccl34b.1
tgm2l	1.76184798779034e-82	1.17765848454929	0.766	0.174	2.5201473617353e-78	MG2	tgm2l
CABZ01073795.1	4.0299844016856e-77	1.23504474900763	0.474	0.07	5.76448968817108e-73	MG2	CABZ01073795.1
CABZ01000634.1	1.71578707216948e-74	0.747643146766697	0.269	0.019	2.45426182803122e-70	MG2	CABZ01000634.1
zgc:171566	3.32669958578529e-71	0.426314053358103	0.303	0.026	4.75851108750727e-67	MG2	zgc:171566
glula	1.27481864817508e-70	1.66751845125541	0.937	0.417	1.82350059434963e-66	MG2	glula
ckbb.1	2.65733660567886e-70	1.34360300244855	0.886	0.351	3.80105428076304e-66	MG2	ckbb
anxa3b	6.86951669465225e-70	2.48439340514782	0.92	0.474	9.82615668003058e-66	MG2	anxa3b
caspb	1.07187197896875e-69	1.15317088237201	0.726	0.197	1.53320567871689e-65	MG2	caspb
rac1a	1.90487297624901e-69	0.735575736409305	0.48	0.076	2.72473030522658e-65	MG2	rac1a
CU459094.3	6.24404127247033e-67	1.81749055473229	0.497	0.092	8.93147663614156e-63	MG2	CU459094.3
apoc1.1	7.25574030136215e-66	1.9347292894305	1	0.85	1.03786109270684e-61	MG2	apoc1
lgals9l3	3.71706196975702e-65	0.749762855713018	0.543	0.104	5.31688544154044e-61	MG2	lgals9l3
dnase1l4.1	1.51773797997596e-63	0.370376884095552	0.211	0.013	2.17097240655761e-59	MG2	dnase1l4.1
hsp90aa1.2.1	7.24982745109175e-56	-1.89699156795614	0.869	0.988	1.03701531860416e-51	MG2	hsp90aa1.2
cndp2	2.43774210606846e-55	0.77342479970771	0.554	0.13	3.48694630852032e-51	MG2	cndp2
pycard	2.67500301591152e-52	0.938882704160566	0.651	0.209	3.82632431395984e-48	MG2	pycard
tmsb4x.1	2.93973622368317e-51	0.770684718683734	1	0.999	4.2049986943564e-47	MG2	tmsb4x
usp38	1.45133081185729e-50	0.479070330003807	0.326	0.047	2.07598359328066e-46	MG2	usp38
gnpda1	2.87353382960848e-49	0.558200430481785	0.434	0.086	4.11030278987196e-45	MG2	gnpda1
si:dkey-79f11.10	3.92035581358032e-48	0.934531823854851	0.251	0.029	5.60767695574528e-44	MG2	si:dkey-79f11.10
si:dkeyp-9d4.2	4.84611456286596e-48	0.575529170978703	0.349	0.057	6.93188227072347e-44	MG2	si:dkeyp-9d4.2
mpp1	9.51638113501338e-48	0.7023471756532	0.617	0.172	1.36122315755231e-43	MG2	mpp1
lgals3bpb.1	3.14728182538135e-46	1.00334756952785	0.994	0.653	4.50187192302549e-42	MG2	lgals3bpb
hsp70l.1	4.8273526408815e-46	-1.98888128138295	0.846	0.983	6.9050452175169e-42	MG2	hsp70l
apoeb.1	4.62054262024579e-44	1.12396268436921	0.92	0.541	6.60922416399957e-40	MG2	apoeb
vdac3	1.39829474671093e-41	0.493877074784333	0.366	0.072	2.00012080569531e-37	MG2	vdac3
cd74a.1	1.07598650387294e-40	0.990145744544659	1	0.956	1.53909109513986e-36	MG2	cd74a
dnajb1b.1	5.2448754336795e-40	-1.43147632341141	0.766	0.973	7.50226982033515e-36	MG2	dnajb1b
marcksl1a.1	7.03579284002352e-40	0.91703662289362	0.983	0.734	1.00639980783696e-35	MG2	marcksl1a
c1qc.1	1.12491775614355e-39	0.569727144531729	0.794	0.271	1.60908235838774e-35	MG2	c1qc
zgc:101699	1.91926130952872e-38	0.99155969090067	0.291	0.051	2.74531137714988e-34	MG2	zgc:101699
mxc	2.32731386842109e-37	1.27427850369679	0.434	0.115	3.32898975738953e-33	MG2	mxc
swap70b	1.55206692630424e-35	0.504730553184808	0.389	0.092	2.22007653138559e-31	MG2	swap70b
rarres3l	6.73978649357114e-35	0.7341092440731	0.423	0.113	9.64059060040415e-31	MG2	rarres3l
hsp70.2.1	1.12625985993976e-34	-1.36789761570317	0.606	0.899	1.61100210365784e-30	MG2	hsp70.2
ctsba.1	1.22836885244061e-34	0.874102826888284	0.789	0.367	1.75705880653105e-30	MG2	ctsba
kctd12.2.1	6.96456130647204e-34	0.761637319998776	0.771	0.351	9.9621084927776e-30	MG2	kctd12.2
hsp70.3.1	1.10143378290968e-33	-1.35288427938898	0.777	0.957	1.57549088307401e-29	MG2	hsp70.3
rassf2a	4.18781586799846e-33	0.469533771643542	0.4	0.1	5.990251817585e-29	MG2	rassf2a
actb2.1	8.42203500234409e-33	0.67391508101276	1	0.999	1.2046878867353e-28	MG2	actb2
slc22a21.1	1.09919758074646e-32	0.545183402968987	0.817	0.32	1.57229221949973e-28	MG2	slc22a21
CABZ01080568.1.1	2.77127640457732e-32	-1.57152227050509	0.314	0.756	3.9640337691074e-28	MG2	CABZ01080568.1
havcr1.1	3.06278782769339e-32	0.705036410371743	0.731	0.288	4.38101170873263e-28	MG2	havcr1
havcr2.1	1.32648637192688e-31	0.500995793946209	0.669	0.235	1.89740610640421e-27	MG2	havcr2
klf6a.1	4.9032172427376e-31	-1.13711344977109	0.48	0.855	7.01356194401186e-27	MG2	klf6a
atp6v1g1.1	9.48327411468338e-31	0.736714714125243	0.726	0.344	1.35648752936431e-26	MG2	atp6v1g1
ppiab.1	3.01947140422532e-30	0.797611865152219	0.931	0.748	4.31905189660389e-26	MG2	ppiab
gbp1	4.24459218624029e-30	0.748356822289976	0.383	0.109	6.07146466319811e-26	MG2	gbp1
glud1a	5.64298663282959e-30	0.569239588422471	0.4	0.113	8.07172807959944e-26	MG2	glud1a
RPS17.1	1.17707298258166e-29	0.831466755232785	0.994	0.917	1.6836851942848e-25	MG2	RPS17
si:zfos-741a10.3.1	1.32481259795293e-29	0.421994984235462	0.526	0.163	1.89501194011187e-25	MG2	si:zfos-741a10.3
mdh1aa.1	1.42502977650288e-29	0.738936305959384	0.686	0.325	2.03836259230973e-25	MG2	mdh1aa
rsrp1.1	1.51225984200247e-29	-0.940098092320999	0.286	0.736	2.16313647800033e-25	MG2	rsrp1
btg2.1	2.05684191117095e-29	-1.24354090656887	0.52	0.881	2.94210666973893e-25	MG2	btg2
UBB.1	1.32367541639277e-28	-1.22000911599129	0.714	0.917	1.89338531560822e-24	MG2	UBB
si:ch211-196l7.4.1	2.86736734453426e-28	-0.968683910557234	0.326	0.73	4.1014822496218e-24	MG2	si:ch211-196l7.4
c1qb.1	5.57368335784918e-28	0.391498495135597	0.549	0.181	7.97259667506747e-24	MG2	c1qb
si:dkey-58f10.11.1	6.60347056155543e-28	0.468799832312928	0.326	0.08	9.44560429124889e-24	MG2	si:dkey-58f10.11
dusp1.1	7.67070921158776e-28	-1.16930309113327	0.183	0.635	1.09721824562551e-23	MG2	dusp1
si:ch211-119e14.1.1	5.21116577650097e-27	-1.0506759366635	0.029	0.459	7.45405152670698e-23	MG2	si:ch211-119e14.1
sat1a.2.1	7.47701148268945e-27	-0.996259681449875	0.714	0.935	1.0695117224839e-22	MG2	sat1a.2
ccr9a	1.90310247742431e-26	-1.87977286184215	0.143	0.555	2.72219778370773e-22	MG2	ccr9a
cebpa	3.1475329740631e-26	0.488378516598569	0.469	0.15	4.50223116609986e-22	MG2	cebpa
ms4a17a.10.1	3.70075600364301e-26	0.265850663355868	0.857	0.399	5.29356138761096e-22	MG2	ms4a17a.10
dbi.1	3.91526691745885e-26	0.756615907413542	0.6	0.283	5.60039779873313e-22	MG2	dbi
psmb10	6.33253595373145e-26	0.621064984565404	0.491	0.188	9.05805942821747e-22	MG2	psmb10
cxcl20.1	7.35362213904739e-26	0.311227995715765	0.177	0.027	1.05186211076934e-21	MG2	cxcl20
cxcr3.2	1.52453723014754e-25	0.476388180349456	0.4	0.122	2.18069805400305e-21	MG2	cxcr3.2
fosab.1	2.59777873472863e-25	-0.965630898717472	0.789	0.946	3.71586270215583e-21	MG2	fosab
evla	3.55914403942768e-25	0.315373616534939	0.246	0.051	5.09099963399735e-21	MG2	evla
pepd	4.8531252418286e-25	0.432927330558071	0.423	0.138	6.94191034591162e-21	MG2	pepd
ybx1.1	6.24397758881727e-25	0.713897175521059	0.983	0.889	8.93138554304423e-21	MG2	ybx1
si:ch73-86n18.1.1	1.30073199627582e-24	0.513637292919384	0.48	0.162	1.86056704747294e-20	MG2	si:ch73-86n18.1
si:dkey-102g19.3.1	1.37568698950977e-24	0.336141688967886	0.371	0.106	1.96778266979477e-20	MG2	si:dkey-102g19.3
rgs13.1	2.09514031228683e-24	-1.09659952613465	0.189	0.583	2.99688870269508e-20	MG2	rgs13
alox5ap.1	2.3786159342378e-24	0.53550956230935	0.566	0.212	3.40237223233374e-20	MG2	alox5ap
marco.1	2.52661646889403e-24	0.347195839597022	0.56	0.199	3.61407219710602e-20	MG2	marco
hsp70.1.1	6.5812844874414e-24	-1.14296882553017	0.52	0.833	9.41386933083617e-20	MG2	hsp70.1
ubb.1	8.84096020123413e-24	-0.946781389483139	0.657	0.942	1.26461094718453e-19	MG2	ubb
si:ch211-222l21.1.1	4.00435905259935e-23	-1.12786071505045	0.069	0.462	5.72783518883811e-19	MG2	si:ch211-222l21.1
atp6v0ca.1	5.3135675871976e-23	0.668123468010362	0.777	0.434	7.60052707672745e-19	MG2	atp6v0ca
srgn	9.94097021618214e-23	-1.30186562230738	0.337	0.666	1.42195637972269e-18	MG2	srgn
si:dkey-26c10.5.1	1.0163694370312e-22	0.461533889545488	0.52	0.2	1.45381484272943e-18	MG2	si:dkey-26c10.5
zgc:152830	1.07291933170779e-22	0.39654801627187	0.371	0.116	1.53470381207483e-18	MG2	zgc:152830
cfl1.1	1.15729346652617e-22	0.584853983034591	1	0.937	1.65539257451904e-18	MG2	cfl1
hspa5.1	2.60374753236859e-22	-0.834990011243979	0.354	0.767	3.72440047030003e-18	MG2	hspa5
mhc1uba.1	3.36013619766228e-22	-1.22834931776446	0.834	0.938	4.80633881713612e-18	MG2	mhc1uba
ctss2.2.1	5.49240525893273e-22	0.565259154701638	0.817	0.464	7.85633648237737e-18	MG2	ctss2.2
mhc1zba.1	5.67395619259494e-22	-0.925328265582602	0.76	0.936	8.1160269378878e-18	MG2	mhc1zba
scpep1.1	9.80705515884438e-22	0.516200167720986	0.709	0.349	1.4028011699211e-17	MG2	scpep1
dhrs9.1	1.04255426147016e-21	0.375416343856089	0.434	0.146	1.49126961560692e-17	MG2	dhrs9
clic2.1	1.42934332169398e-21	0.680238406552012	0.606	0.277	2.04453268735107e-17	MG2	clic2
cxcr4b.1	2.114722386985e-21	-1.44239329019292	0.417	0.703	3.02489890234334e-17	MG2	cxcr4b
slc3a2a.1	2.85402960474542e-21	0.579553066532652	0.503	0.201	4.08240394662785e-17	MG2	slc3a2a
echdc2	1.00180524501638e-20	0.3059373822791	0.223	0.051	1.43298222247143e-16	MG2	echdc2
scinlb.1	1.10384143032493e-20	-0.747571415151212	0.017	0.371	1.57893478193679e-16	MG2	scinlb
btg1.1	1.57261584351826e-20	-0.989634595930649	0.526	0.795	2.24946970256851e-16	MG2	btg1
caspa	1.61995586754584e-20	0.296480857510455	0.234	0.056	2.31718487293758e-16	MG2	caspa
adgre10.1	1.97286039190505e-20	-1.10959077944821	0.229	0.595	2.82197950458099e-16	MG2	adgre10
BX004816.2.1	2.16514609108622e-20	0.817077006735726	0.623	0.307	3.09702496868972e-16	MG2	BX004816.2
ier2b.1	2.73448151092363e-20	-1.2449562084549	0.383	0.707	3.91140235322515e-16	MG2	ier2b
mcl1a.1	4.2261415437785e-20	-0.723955529508239	0.851	0.968	6.04507286422077e-16	MG2	mcl1a
cd74b.1	7.87766334594084e-20	0.511950996216993	1	0.884	1.12682096500338e-15	MG2	cd74b
zgc:153184	1.90390579476352e-19	0.265052702944013	0.251	0.065	2.72334684882974e-15	MG2	zgc:153184
pgd	4.44811263948412e-19	0.369992285863521	0.366	0.125	6.36258031951808e-15	MG2	pgd
tmem258	8.11713002269674e-19	0.460991504990848	0.514	0.233	1.16107427844654e-14	MG2	tmem258
pnrc2.1	1.1071314561732e-18	-0.850824006406464	0.726	0.887	1.58364083491014e-14	MG2	pnrc2
CABZ01078737.1.1	1.13556881298813e-18	0.420163769139788	0.514	0.218	1.62431763009823e-14	MG2	CABZ01078737.1
sri.1	2.12430733309753e-18	0.671687432894354	0.469	0.218	3.03860920926271e-14	MG2	sri
jun.1	2.99560121318094e-18	-1.05480609145126	0.526	0.798	4.28490797533401e-14	MG2	jun
sla2.1	3.00174700339624e-18	-1.27570142408624	0.029	0.35	4.29369891365798e-14	MG2	sla2
cd2ap	3.66885168164334e-18	0.458692450738105	0.446	0.187	5.24792544542263e-14	MG2	cd2ap
tsc22d3.1	4.85343734695065e-18	-0.864289306158766	0.486	0.767	6.94235678107822e-14	MG2	tsc22d3
smox	7.22916444188517e-18	0.599202608960549	0.634	0.339	1.03405968176725e-13	MG2	smox
si:ch211-226m16.2.1	1.55710473341532e-17	-0.739000705554681	0.074	0.398	2.22728261067727e-13	MG2	si:ch211-226m16.2
actb1.1	1.59098949864331e-17	0.276696377434655	1	0.975	2.27575137885939e-13	MG2	actb1
atp5mc1.1	1.86869160349097e-17	0.536738043051754	0.537	0.264	2.67297646963348e-13	MG2	atp5mc1
mknk2b.1	1.89645805338376e-17	-0.76735115124734	0.331	0.659	2.71269359956013e-13	MG2	mknk2b
zgc:172090.1	3.08634065143569e-17	0.523394258673934	0.349	0.126	4.41470166781361e-13	MG2	zgc:172090
ddx5.1	3.13665366901927e-17	-0.616716477416779	0.491	0.784	4.48666940816517e-13	MG2	ddx5
esco2	4.23852664705464e-17	0.255017819092286	0.154	0.031	6.06278851594696e-13	MG2	esco2
cebpb.1	4.90483803236345e-17	-1.41606143484818	0.64	0.826	7.01588032149268e-13	MG2	cebpb
idh2.1	5.72493289404327e-17	0.613890804804025	0.657	0.404	8.18894401163949e-13	MG2	idh2
calm1b.1	6.62958962682456e-17	-0.590258533880646	0.029	0.339	9.48296500220985e-13	MG2	calm1b
ctsa	7.47338299061124e-17	0.467893937212635	0.446	0.196	1.06899270297703e-12	MG2	ctsa
pecam1	1.47360365801114e-16	0.26972468847727	0.274	0.084	2.10784267241913e-12	MG2	pecam1
npc2.1	1.659160200353e-16	0.518202323139757	0.897	0.678	2.37326275058493e-12	MG2	npc2
bcl2l10.1	1.81089089085152e-16	-0.919571236000564	0.154	0.453	2.59029833027401e-12	MG2	bcl2l10
atp6v1e1b	1.87590458041672e-16	0.508692980065153	0.491	0.239	2.68329391182807e-12	MG2	atp6v1e1b
tagapa.1	2.59259850094441e-16	-1.30460116094881	0.183	0.474	3.70845289575088e-12	MG2	tagapa
sdcbp2	2.83570041644217e-16	0.495478598651599	0.566	0.302	4.05618587567888e-12	MG2	sdcbp2
mgst1.2.1	3.15906990893119e-16	0.328077741323229	0.36	0.131	4.51873359773517e-12	MG2	mgst1.2
c1qa.1	3.46272731993063e-16	0.297027434857273	0.451	0.178	4.95308515842877e-12	MG2	c1qa
sec61g.1	4.55584991054356e-16	0.546504440033057	0.88	0.678	6.51668771204151e-12	MG2	sec61g
grna.1	6.33859797406786e-16	0.499582511323508	0.674	0.375	9.06673054210667e-12	MG2	grna
si:dkey-185m8.2.1	7.55005105789625e-16	-0.631143172930289	0.006	0.291	1.07995930332148e-11	MG2	si:dkey-185m8.2
hspa4a.1	7.62665075497127e-16	-0.659919606008387	0.149	0.469	1.09091612399109e-11	MG2	hspa4a
si:ch211-102c2.4.1	7.9722725749609e-16	0.43411242391851	0.811	0.516	1.14035386912241e-11	MG2	si:ch211-102c2.4
stat1b	8.69828272405694e-16	0.291082133039049	0.189	0.047	1.24420236084911e-11	MG2	stat1b
nr4a1.1	8.802862688678e-16	-0.896573266814308	0.326	0.619	1.2591614789885e-11	MG2	nr4a1
smim15	1.06947734496592e-15	0.295556047640605	0.326	0.118	1.52978039423925e-11	MG2	smim15
zgc:154125.1	1.07989807536914e-15	0.342209141066866	0.417	0.168	1.54468620700802e-11	MG2	zgc:154125
arpc1b.1	2.16506099695263e-15	0.39749009365089	0.943	0.858	3.09690325004105e-11	MG2	arpc1b
tnfaip3	2.30333510672354e-15	-0.575631128020378	0.023	0.305	3.29469053665736e-11	MG2	tnfaip3
si:dkey-177p2.6	3.14603930846764e-15	-0.604008747924669	0.137	0.44	4.50009462683211e-11	MG2	si:dkey-177p2.6
eef1db.1	3.63189242610594e-15	0.517102282478374	0.589	0.326	5.19505892630194e-11	MG2	eef1db
etv4	4.88177217901941e-15	0.282134464752346	0.229	0.068	6.98288692486936e-11	MG2	etv4
jdp2b.1	6.32045024305872e-15	-0.778966124454577	0.64	0.85	9.04077202767119e-11	MG2	jdp2b
nfkbiab.1	1.33024321430419e-14	-0.745274300055649	0.457	0.713	1.90277989374072e-10	MG2	nfkbiab
glrx.1	1.33224344907654e-14	0.573516635047556	0.68	0.464	1.90564102955909e-10	MG2	glrx
eef1b2.1	1.71198191795979e-14	0.549228635829552	0.943	0.858	2.44881893544969e-10	MG2	eef1b2
txn	2.29500672271928e-14	0.350097650392313	0.143	0.031	3.28277761617766e-10	MG2	txn
stk17al.1	3.60176901162361e-14	-0.673653823623512	0.011	0.272	5.15197039422641e-10	MG2	stk17al
id3.1	4.79575390005921e-14	-1.08741599425812	0.034	0.299	6.85984637864469e-10	MG2	id3
cd99l2.1	6.93763315347787e-14	0.377227064721819	0.429	0.19	9.92359046273475e-10	MG2	cd99l2
plk3.1	7.47873713092674e-14	-0.924332070981298	0.063	0.329	1.06975855920776e-09	MG2	plk3
tnrc6c1.1	7.99901380467937e-14	-0.503267531863717	0.051	0.32	1.14417893462134e-09	MG2	tnrc6c1
cotl1.1	8.04812144519594e-14	0.370966766711362	0.949	0.813	1.15120329152083e-09	MG2	cotl1
bloc1s6	8.98698763751611e-14	0.368751046089097	0.354	0.149	1.2854987116703e-09	MG2	bloc1s6
si:dkey-262k9.4	1.08327203350541e-13	-0.705650436324847	0.206	0.483	1.54951231672614e-09	MG2	si:dkey-262k9.4
ier2a.1	1.7216523120984e-13	-0.867308672309114	0.32	0.59	2.46265146722556e-09	MG2	ier2a
ppib.1	1.943582769193e-13	0.494090239774451	0.651	0.419	2.78010079305366e-09	MG2	ppib
si:dkey-33i11.1.1	2.21347434532474e-13	0.286563923847832	0.406	0.172	3.16615370355251e-09	MG2	si:dkey-33i11.1
si:dkey-183p4.10.1	2.24959866631063e-13	-0.577213108074718	0.011	0.259	3.21782593229072e-09	MG2	si:dkey-183p4.10
ncaldb.1	2.5094455231717e-13	-0.436179528236087	0.011	0.259	3.5895108763448e-09	MG2	ncaldb
atf4b.1	2.85751884045629e-13	-0.548826271454383	0.286	0.562	4.08739494938868e-09	MG2	atf4b
BX120005.1	3.64749921502e-13	-0.829121935104563	0.057	0.324	5.2173828771646e-09	MG2	BX120005.1
cst14a.2.1	4.55614601396613e-13	0.433074312699359	0.429	0.211	6.51711125837716e-09	MG2	cst14a.2
nfkbiaa.1	4.60744876325292e-13	-0.977139988190255	0.166	0.44	6.59049471095698e-09	MG2	nfkbiaa
junbb.1	6.25006399623127e-13	-0.737585205035314	0.303	0.577	8.9400915402092e-09	MG2	junbb
anxa4	6.30171568045587e-13	0.285984485529405	0.331	0.134	9.01397410932407e-09	MG2	anxa4
dub.1	7.09577401191698e-13	-0.398599240083806	0.006	0.241	1.01497951466461e-08	MG2	dub
oser1.1	8.94192016784303e-13	-0.508397136841595	0.103	0.367	1.27905226080827e-08	MG2	oser1
npepl1	9.36830811578285e-13	0.351834816751975	0.291	0.114	1.34004279288158e-08	MG2	npepl1
pfdn1	9.86485465225695e-13	0.341484269851728	0.331	0.141	1.41106880945883e-08	MG2	pfdn1
cxcr4a.1	1.23000425164737e-12	-1.09641665811473	0.017	0.254	1.7593980815564e-08	MG2	cxcr4a
midn	1.82542876759294e-12	-0.61877639323134	0.131	0.4	2.61109330916493e-08	MG2	midn
eif4ebp1	2.04273824549856e-12	0.419601928152722	0.451	0.232	2.92193278636114e-08	MG2	eif4ebp1
ier5.1	3.05263140203755e-12	-0.646492575485065	0.154	0.415	4.36648395747451e-08	MG2	ier5
dusp2.1	3.10630584765493e-12	-1.59250350462688	0.234	0.485	4.44325988448562e-08	MG2	dusp2
def6a.1	3.68397822475552e-12	-0.497121913706316	0.029	0.262	5.26956245269029e-08	MG2	def6a
si:dkey-56m19.5	3.70035572591055e-12	0.413150577913405	0.48	0.246	5.29298883034246e-08	MG2	si:dkey-56m19.5
prdx2.1	3.78510011111099e-12	0.475608586171266	0.617	0.4	5.41420719893316e-08	MG2	prdx2
RASSF5.1	3.89921622045001e-12	-0.393383161095755	0.029	0.264	5.57743888173169e-08	MG2	RASSF5
si:dkeyp-85e10.3.1	4.06737450951911e-12	-0.457725603122378	0.006	0.229	5.81797249841614e-08	MG2	si:dkeyp-85e10.3
arl5c.1	4.16332750727652e-12	-0.838145611959563	0.269	0.518	5.95522366640833e-08	MG2	arl5c
BX548028.1.1	4.49189148159658e-12	-0.573340635888197	0.08	0.329	6.42520157527575e-08	MG2	BX548028.1
si:dkey-112e7.2.1	5.11871635960897e-12	0.486155055011555	0.663	0.444	7.32181188078467e-08	MG2	si:dkey-112e7.2
cyth4a.1	6.17436841617486e-12	-0.488125246928745	0.023	0.25	8.83181658249653e-08	MG2	cyth4a
si:dkey-262k9.2.1	6.40894539047982e-12	-0.453982758283687	0.017	0.246	9.16735548654234e-08	MG2	si:dkey-262k9.2
pdcd4b	9.0485129396574e-12	-0.496291585602308	0.109	0.357	1.29429929088859e-07	MG2	pdcd4b
ptprc.1	9.88169956397155e-12	-0.53075087568724	0.28	0.542	1.41347830563049e-07	MG2	ptprc
ncf2	1.10753353724721e-11	0.27258591009007	0.263	0.099	1.58421597167841e-07	MG2	ncf2
pik3r1.1	1.24090451664847e-11	-0.553176277192682	0.063	0.3	1.77498982061398e-07	MG2	pik3r1
cpox	1.32954150246121e-11	0.265459023570808	0.223	0.077	1.90177616512052e-07	MG2	cpox
acin1a.1	1.33749580034823e-11	-0.45007994148253	0.137	0.398	1.91315399281811e-07	MG2	acin1a
sik1.1	1.41001528470364e-11	-0.615329454984316	0.057	0.293	2.01688586324009e-07	MG2	sik1
ada.1	1.45717106174665e-11	0.336079042827984	0.4	0.195	2.0843374867224e-07	MG2	ada
arl6ip1	1.53591403647528e-11	0.427050310093086	0.674	0.48	2.19697143777424e-07	MG2	arl6ip1
zgc:152863	1.7844104730596e-11	-0.609484042311965	0.103	0.344	2.55242074066446e-07	MG2	zgc:152863
myca.1	2.10872696621405e-11	-0.763159460690691	0.051	0.276	3.01632305247257e-07	MG2	myca
spi1a	2.21259178502322e-11	0.331767730219831	0.394	0.186	3.16489128929721e-07	MG2	spi1a
mafbb	2.40466156421817e-11	0.301749585315666	0.297	0.12	3.43962790145767e-07	MG2	mafbb
arg2.1	3.79781078058376e-11	-0.58235466441229	0.006	0.213	5.43238854054702e-07	MG2	arg2
tagapb.1	3.87842544194917e-11	-0.533259583116442	0.16	0.406	5.54769975216409e-07	MG2	tagapb
junba.1	5.35041580622402e-11	-0.703393599664718	0.411	0.673	7.65323476922284e-07	MG2	junba
pim1.1	5.50121670992842e-11	-0.536045730170003	0.109	0.345	7.86894038188161e-07	MG2	pim1
ptmab.1	6.4206343577533e-11	0.407760894245363	0.971	0.897	9.18407538533032e-07	MG2	ptmab
si:dkey-171c9.3.1	7.97894529648905e-11	-0.442739028010858	0.046	0.262	1.14130833520979e-06	MG2	si:dkey-171c9.3
atp5l.1	9.67081634165775e-11	0.481389146878393	0.669	0.468	1.38331356951072e-06	MG2	atp5l
fmnl1a.1	1.25243502696399e-10	-0.403594726518499	0.063	0.282	1.79148306256929e-06	MG2	fmnl1a
scin.1	1.33541666445862e-10	-0.370368449945116	0	0.194	1.91017999684161e-06	MG2	scin
mych.1	1.3399009506603e-10	-0.698116416166531	0.086	0.306	1.91659431982449e-06	MG2	mych
gpatch8.1	1.44312109191568e-10	-0.4699087270167	0.074	0.294	2.06424040987619e-06	MG2	gpatch8
socs3a.1	1.5491143042692e-10	-0.783012476362296	0.646	0.812	2.21585310082666e-06	MG2	socs3a
zfand5b	1.8930077064687e-10	-0.504319321169436	0.154	0.382	2.70775822333283e-06	MG2	zfand5b
zgc:162944.1	1.93430265547854e-10	0.488767263952192	0.611	0.425	2.76682651839651e-06	MG2	zgc:162944
COX7A2 (1 of many).1	2.19294479250683e-10	0.403375616693125	0.474	0.274	3.13678823120177e-06	MG2	COX7A2 (1 of many)
mapre1a.1	2.21409664673957e-10	0.349032498076638	0.474	0.266	3.16704384349628e-06	MG2	mapre1a
psme2.1	2.33616967490884e-10	0.404314251810095	0.48	0.287	3.3416571029896e-06	MG2	psme2
b3gnt5a.1	2.40759932114249e-10	-0.54898696015562	0.011	0.208	3.44383006896221e-06	MG2	b3gnt5a
suclg1	2.89611964647202e-10	0.294200688351761	0.297	0.131	4.14260954231358e-06	MG2	suclg1
kmt2bb	4.05131097762488e-10	-0.410360327377351	0.12	0.344	5.79499522239463e-06	MG2	kmt2bb
aldocb.1	4.06527411612639e-10	-0.3844772746175	0.011	0.205	5.81496809570719e-06	MG2	aldocb
ankrd11	5.32006116734473e-10	-0.412848195822085	0.086	0.306	7.60981549376991e-06	MG2	ankrd11
siglec15l.1	5.40067283790212e-10	-1.36152104151271	0.046	0.245	7.7251224273352e-06	MG2	siglec15l
ankrd12	5.7921318290328e-10	-0.355090221487339	0.046	0.253	8.28506536824852e-06	MG2	ankrd12
atp5mc3b.1	6.53832048076414e-10	0.48090208927762	0.76	0.589	9.35241361568503e-06	MG2	atp5mc3b
itgae.2.1	6.75012896764021e-10	-0.550749539798142	0.28	0.495	9.65538447531255e-06	MG2	itgae.2
tmem131l	8.83996191056801e-10	-0.398102197597202	0.091	0.313	1.26446815168765e-05	MG2	tmem131l
tpm1.1	9.97021378261159e-10	-0.305768691435711	0.011	0.198	1.42613937946476e-05	MG2	tpm1
zgc:152774.1	1.09135425243617e-09	-0.349094196027334	0.051	0.256	1.5610731226847e-05	MG2	zgc:152774
srgap2	1.09862969583423e-09	0.291926128987716	0.429	0.221	1.57147991692128e-05	MG2	srgap2
ncf1	1.10539180783752e-09	0.294292594624584	0.463	0.244	1.58115244193078e-05	MG2	ncf1
ddit3.1	1.16489005059852e-09	-0.466753183039154	0.251	0.51	1.66625872837612e-05	MG2	ddit3
atp6v1f	1.23957372046415e-09	0.314395939802641	0.303	0.14	1.77308624975191e-05	MG2	atp6v1f
socs1a.1	1.35810539260098e-09	-0.481348243280257	0.011	0.195	1.94263395357643e-05	MG2	socs1a
BX664622.1.1	1.45168982795682e-09	-0.348738106912633	0.051	0.254	2.07649712990944e-05	MG2	BX664622.1
ipcef1.1	1.46290338207539e-09	-0.343826992188227	0.029	0.219	2.09253699772063e-05	MG2	ipcef1
brd2a.1	1.60332475245715e-09	-0.383720598081183	0.08	0.288	2.29339572591471e-05	MG2	brd2a
il12rb2l.1	1.66316094844539e-09	-0.465907333535658	0.023	0.21	2.37898542065629e-05	MG2	il12rb2l
spi1b.1	1.92866463768206e-09	0.286561199508865	0.651	0.375	2.75876189774042e-05	MG2	spi1b
si:dkey-112a7.4.1	1.94554361955627e-09	-0.429012245450356	0.091	0.299	2.78290559341329e-05	MG2	si:dkey-112a7.4
grap2a.1	1.98105253124495e-09	-0.310204923220111	0.017	0.203	2.83369754069278e-05	MG2	grap2a
wipf1a.1	2.20769343244387e-09	-0.424272434220955	0.114	0.329	3.15788468576771e-05	MG2	wipf1a
kctd5a.1	2.25468708732417e-09	-0.469907155084464	0.126	0.343	3.22510440970849e-05	MG2	kctd5a
si:ch211-105j21.9.1	2.3334277610182e-09	-0.308903878521836	0.006	0.183	3.33773506936043e-05	MG2	si:ch211-105j21.9
ube2l3a.1	2.84490068720655e-09	0.299446946462356	0.423	0.235	4.06934594298025e-05	MG2	ube2l3a
gadd45ba.1	2.96214695722509e-09	-0.934276129286014	0.297	0.503	4.23705500761477e-05	MG2	gadd45ba
msna.1	3.02047520780335e-09	-0.515616646654923	0.417	0.617	4.32048773724192e-05	MG2	msna
psap.1	3.3706609986931e-09	0.31141345266882	0.817	0.582	4.82139349253061e-05	MG2	psap
rasal3.1	3.69668462831277e-09	-0.275592526955186	0	0.168	5.28773769233859e-05	MG2	rasal3
clk4a.1	3.78473176874096e-09	-0.414608506561131	0.143	0.35	5.41368032200707e-05	MG2	clk4a
si:dkey-266f7.10.1	4.1048470626896e-09	-0.576417915941556	0.017	0.194	5.8715732384712e-05	MG2	si:dkey-266f7.10
il15	4.21962602566215e-09	0.268257697687688	0.189	0.069	6.03575306710713e-05	MG2	il15
coro1ca	4.47306300341041e-09	0.261476235734986	0.257	0.111	6.39826932007825e-05	MG2	coro1ca
rac2.1	4.47781817873842e-09	-0.581002225876751	0.583	0.762	6.40507112286743e-05	MG2	rac2
myh11a.1	5.12209272293263e-09	-0.312182080931937	0.011	0.187	7.32664143088283e-05	MG2	myh11a
dennd2da.1	5.90562402673445e-09	-0.28590887208638	0	0.164	8.44740460784095e-05	MG2	dennd2da
hcst.1	6.09982689385077e-09	-0.379044979461333	0.04	0.227	8.72519238896414e-05	MG2	hcst
xaf1	6.39175168124314e-09	0.257222016743138	0.28	0.128	9.14276160485019e-05	MG2	xaf1
tbcb	6.80900086135773e-09	-0.382116548004393	0.109	0.31	9.7395948320861e-05	MG2	tbcb
pik3cd.1	6.9108058773076e-09	-0.280121861294039	0.017	0.194	9.88521672690079e-05	MG2	pik3cd
sdc4.1	7.41949357858854e-09	-0.88362651823521	0.309	0.534	0.00010612843614813	MG2	sdc4
gm2a.1	8.49242079120514e-09	0.270136688807384	0.737	0.46	0.000121475586997398	MG2	gm2a
chl1a.1	1.05560585816628e-08	-0.754163474426553	0.006	0.169	0.000150993861952105	MG2	chl1a
pdia3	1.19967372936745e-08	0.357570072583901	0.611	0.414	0.00017160133024872	MG2	pdia3
anxa11b.1	1.36577490566735e-08	0.356375721042311	0.583	0.382	0.000195360442506657	MG2	anxa11b
syne1b.1	1.39527029237093e-08	-0.328411391843722	0.023	0.193	0.000199579462620738	MG2	syne1b
dap1b.1	1.46247915151598e-08	-0.434492268952527	0.086	0.277	0.000209193017832846	MG2	dap1b
kdm6ba	1.5143360759767e-08	-0.411458707582547	0.046	0.226	0.000216610632307707	MG2	kdm6ba
chac1.1	1.56065272610259e-08	-0.563774904195567	0.32	0.528	0.000223235765941715	MG2	chac1
crip1.1	1.68445448704101e-08	-0.638701676616436	0.28	0.463	0.000240944369826347	MG2	crip1
vsir.1	1.74792462076849e-08	-0.455094200783266	0.257	0.462	0.000250023137754725	MG2	vsir
celf2.1	1.75471252847284e-08	-0.31295316653469	0.057	0.242	0.000250994080072755	MG2	celf2
ppp1r15a	1.79008787849632e-08	-0.486341397329072	0.183	0.401	0.000256054170140113	MG2	ppp1r15a
itm2ba.1	1.83677235689793e-08	0.363887965552121	0.766	0.591	0.00026273191793068	MG2	itm2ba
n4bp1	1.94630272643386e-08	-0.412090875573258	0.091	0.291	0.000278399141989099	MG2	n4bp1
tob1a	2.05138584945863e-08	-0.477410288753578	0.131	0.336	0.000293430231906562	MG2	tob1a
pde4ba.1	2.15124223537366e-08	-0.434310943895058	0.034	0.205	0.000307713689347848	MG2	pde4ba
gnai2b.1	2.38801585920432e-08	-0.387082625972504	0.171	0.373	0.000341581788500586	MG2	gnai2b
arpc3.1	2.40177220799636e-08	0.330405019726912	0.709	0.536	0.000343549496631799	MG2	arpc3
slc20a1b.1	2.5730839008555e-08	-0.536668940385355	0.154	0.358	0.000368053921178371	MG2	slc20a1b
si:dkey-206d17.12	2.82773681598967e-08	-0.353867468969275	0.057	0.239	0.000404479474159163	MG2	si:dkey-206d17.12
gpx4b.1	2.86183509816215e-08	0.365933982434098	0.44	0.269	0.000409356892441113	MG2	gpx4b
pik3ap1.1	2.93522853806421e-08	-0.29344776218461	0.011	0.171	0.000419855090084704	MG2	pik3ap1
gng2.1	3.08143661319017e-08	-0.298059036877647	0.023	0.188	0.000440768693150722	MG2	gng2
tbc1d10c	3.30056419310591e-08	-0.257561108553807	0	0.15	0.00047211270218187	MG2	tbc1d10c
si:ch211-153b23.7	3.61547067337051e-08	-0.347483518544637	0.057	0.237	0.000517156925118918	MG2	si:ch211-153b23.7
ccr7.1	3.67882112306051e-08	-0.333737397176996	0	0.15	0.000526218573442576	MG2	ccr7
ssr3	3.83557982866078e-08	0.341914198703747	0.509	0.32	0.000548641338691638	MG2	ssr3
psme1.1	3.89361082325213e-08	0.309639019977393	0.446	0.267	0.000556942092157985	MG2	psme1
plek	4.30552435278437e-08	0.31230178314595	0.451	0.272	0.000615862203422277	MG2	plek
il21r.1	4.63130071829438e-08	-0.350720913652411	0.069	0.247	0.000662461254744829	MG2	il21r.1
rap1b.1	4.74440690556884e-08	0.372821199831693	0.663	0.474	0.000678639963772567	MG2	rap1b
skap1.1	5.17050319978721e-08	-0.258770239822424	0	0.147	0.000739588777697562	MG2	skap1
rnf44.1	5.50184907719806e-08	-0.307073257490334	0.063	0.239	0.00078698449200241	MG2	rnf44
fosb.1	5.76340024230645e-08	-0.682911516064767	0.16	0.351	0.000824396770659515	MG2	fosb
psmb2.1	5.90961365420666e-08	0.293414879391522	0.366	0.202	0.000845311137097721	MG2	psmb2
rhoab.1	5.98740855386479e-08	-0.398625924785244	0.166	0.366	0.00085643891954482	MG2	rhoab
jund	6.1713955199213e-08	-0.458190838547529	0.234	0.445	0.000882756415169543	MG2	jund
slc44a2	6.24607869517878e-08	-0.322954214242325	0.091	0.274	0.000893439096558373	MG2	slc44a2
traf1.1	6.90237656211288e-08	-0.340129668173591	0.017	0.173	0.000987315943444626	MG2	traf1
crebzf	7.18517860174624e-08	-0.302554752982481	0.034	0.198	0.00102776794719378	MG2	crebzf
si:dkey-216e24.9.1	7.52593401808572e-08	-0.286787437124165	0.034	0.2	0.00107650960194698	MG2	si:dkey-216e24.9
zbtb20	1.05338471888333e-07	-0.291736680624994	0.057	0.228	0.00150676150189072	MG2	zbtb20
psma3.1	1.13752819476465e-07	0.319124110158251	0.411	0.247	0.00162712032979136	MG2	psma3
BX897691.1	1.25640581693201e-07	-0.533128081851924	0.206	0.387	0.00179716288053954	MG2	BX897691.1
spock3.1	1.25695827038734e-07	-0.391674582157279	0.006	0.149	0.00179795310996205	MG2	spock3
chordc1a	1.27522401260252e-07	-0.251211934678021	0.011	0.158	0.00182408042762664	MG2	chordc1a
srsf5a.1	1.30136914458847e-07	-0.371091730743331	0.246	0.438	0.00186147842441935	MG2	srsf5a
si:dkey-260g12.1.1	1.36660120631858e-07	-0.325668191160094	0.029	0.185	0.0019547863655181	MG2	si:dkey-260g12.1
spty2d1	1.40194299294987e-07	-0.304760632261421	0.046	0.207	0.00200533925711549	MG2	spty2d1
tiparp	1.44950108082853e-07	-0.28321291540549	0.006	0.148	0.00207336634601713	MG2	tiparp
pim2.1	1.45700718634708e-07	-0.36290180403465	0.017	0.168	0.00208410307935087	MG2	pim2
ccl19a.1.1	1.49216094653702e-07	-2.84391607524637	0.491	0.598	0.00213438701792656	MG2	ccl19a.1
calm2b.1	1.52578813539872e-07	0.287394734557459	0.389	0.218	0.00218248734887433	MG2	calm2b
sec61b.1	1.5803907365241e-07	0.341790179239937	0.469	0.292	0.00226059090952408	MG2	sec61b
bcl11ba.1	1.65245122120185e-07	-0.303807574329933	0.011	0.157	0.00236366622680712	MG2	bcl11ba
wasb.1	1.73609633194474e-07	-0.477787779670198	0.657	0.777	0.00248331219321375	MG2	wasb
si:dkey-109a10.2.1	1.84636408408572e-07	-0.360364818500693	0.023	0.173	0.00264103918587622	MG2	si:dkey-109a10.2
tmc8	1.90647221738194e-07	-0.268332076290051	0.051	0.218	0.00272701785974313	MG2	tmc8
gstm.2	2.14401344102423e-07	0.258611957645701	0.217	0.099	0.00306679682604105	MG2	gstm.2
wasf2.1	2.27299799647932e-07	0.345112721187199	0.389	0.234	0.00325129633416402	MG2	wasf2
hsp90ab1.1	2.38497801066362e-07	0.256038534812589	1	0.981	0.00341147254645324	MG2	hsp90ab1
zgc:193541.1	2.41705386562884e-07	0.281040794574056	0.434	0.263	0.00345735384939549	MG2	zgc:193541
si:ch211-196f2.6.1	2.44380469907196e-07	-0.338604112737256	0.011	0.152	0.00349561824155253	MG2	si:ch211-196f2.6
si:ch73-91k6.2	2.56473429347182e-07	-0.285458463704481	0.057	0.221	0.00366859593338209	MG2	si:ch73-91k6.2
CU499336.2.1	2.58463930766136e-07	-0.265633751376316	0.023	0.174	0.00369706806567881	MG2	CU499336.2
ccnd2a	2.58738915423751e-07	-0.26234764488106	0.034	0.189	0.00370100144622133	MG2	ccnd2a
elmo1.1	2.78599333525818e-07	0.32810256075457	0.503	0.329	0.00398508486675331	MG2	elmo1
ldha.1	2.8935169039749e-07	-0.31466926246672	0.063	0.226	0.00413888657944569	MG2	ldha
si:dkeyp-68b7.12.1	2.95301820766985e-07	-0.354810098889049	0.166	0.346	0.00422399724425095	MG2	si:dkeyp-68b7.12
slc25a55a.1	3.03688817866181e-07	-0.302068229722499	0.103	0.279	0.00434396485075785	MG2	slc25a55a
arhgef1b.1	3.18721846488986e-07	-0.266874178590742	0.074	0.244	0.00455899729217846	MG2	arhgef1b
zgc:158564	3.35472617792117e-07	-0.30828943884024	0.063	0.222	0.00479860032489845	MG2	zgc:158564
id2a.1	3.40192244342979e-07	-0.676765639788307	0.097	0.262	0.00486610986308198	MG2	id2a
pcf11	3.49093256359099e-07	-0.270984866519869	0.063	0.229	0.00499342993896055	MG2	pcf11
si:ch211-15b10.6	3.53145463042344e-07	0.305073878332061	0.32	0.172	0.00505139270335769	MG2	si:ch211-15b10.6
prdx6	3.71037102888357e-07	0.260558693664746	0.263	0.133	0.00530731471971506	MG2	prdx6
ndufa4l.1	4.05696003870015e-07	0.35573145992699	0.703	0.555	0.0058030756393567	MG2	ndufa4l
aif1l.1	4.56501016824677e-07	0.284480785746649	0.497	0.298	0.00652979054466018	MG2	aif1l
prelid3b.1	4.92922063066665e-07	-0.381607802961034	0.303	0.494	0.00705075719010557	MG2	prelid3b
si:dkey-23a13.11.1	5.19874003293754e-07	-0.354621622170395	0	0.127	0.00743627774311385	MG2	si:dkey-23a13.11
fes.1	5.54174282418456e-07	-0.287247612793789	0.017	0.154	0.0079269089357136	MG2	fes
psmb4.1	5.55328174091662e-07	0.260698940066958	0.366	0.21	0.00794341420220713	MG2	psmb4
sftpbb.1	5.60100867852021e-07	-0.991533104811117	0.023	0.162	0.00801168281375531	MG2	sftpbb
hepacam2.1	5.66839808409057e-07	-0.651148830792895	0.069	0.22	0.00810807661948315	MG2	hepacam2
tnfrsf9a.1	5.84433524339669e-07	-0.773783565554609	0.011	0.145	0.00835973713215463	MG2	tnfrsf9a
gpr184	6.00222220257379e-07	-0.258770239822424	0	0.126	0.00858557863856156	MG2	gpr184
ucp2.1	6.33745580926538e-07	-0.434294649559476	0.274	0.452	0.0090650967895732	MG2	ucp2
cxcl11.1	6.64131891947071e-07	0.465753226767802	0.109	0.034	0.00949974258241091	MG2	cxcl11.1
fosl2	6.76269175554984e-07	-0.365618296358556	0.063	0.223	0.0096733542871385	MG2	fosl2
vmp1.1	6.96143959516079e-07	0.273369099235965	0.457	0.27	0.00995764319691799	MG2	vmp1
nocta	6.96319668192279e-07	-0.366998885847855	0.086	0.246	0.00996015653382236	MG2	nocta
hsph1	7.91266936096936e-07	-0.325763627223527	0.063	0.214	0.0113182822539306	MG2	hsph1
unc13d.1	8.11165682567125e-07	-0.252947472547821	0.046	0.195	0.0116029139234402	MG2	unc13d
hspd1	8.33171285282994e-07	-0.281709048224822	0.074	0.236	0.0119176820646879	MG2	hspd1
mycb.1	8.49689726288453e-07	-0.462945171210639	0.046	0.19	0.01215396184483	MG2	mycb
slc25a3b.1	8.62196148458692e-07	0.309521135012844	0.697	0.522	0.0123328537075531	MG2	slc25a3b
irak3	9.07191842246641e-07	-0.342407562073861	0.063	0.216	0.012976472111496	MG2	irak3
srsf2a.1	9.59116022062205e-07	-0.287925605041209	0.131	0.3	0.0137191955795778	MG2	srsf2a
chtopa	9.8314321606026e-07	-0.273667956961609	0.086	0.248	0.014062880562526	MG2	chtopa
zgc:64051.1	1.14680688825725e-06	-0.496503283250163	0.731	0.827	0.0164039257296317	MG2	zgc:64051
rbm39a	1.19145418687239e-06	-0.251757851754535	0.063	0.215	0.0170425606890227	MG2	rbm39a
ezrb.1	1.21320309487463e-06	-0.260251019606881	0.063	0.213	0.0173536570690867	MG2	ezrb
epdl1.1	1.25378708065358e-06	-0.549502410646174	0.057	0.203	0.0179341704016688	MG2	epdl1
dedd1	1.25542324598881e-06	-0.262822070524371	0.086	0.25	0.0179575741106239	MG2	dedd1
ascc1.1	1.50457568824428e-06	-0.729495124911077	0.017	0.146	0.0215214506446462	MG2	ascc1
trnau1apb.1	1.6065455723162e-06	-0.2592305948312	0.103	0.265	0.0229800278664109	MG2	trnau1apb
h2afx1.1	1.74439443908571e-06	-0.478507646055198	0.554	0.71	0.0249518180566819	MG2	h2afx1
sept12.1	1.80732816227387e-06	-0.320977250147559	0.166	0.339	0.0258520220331655	MG2	sept12
cldni.1	1.86224493237557e-06	-0.466119616098773	0.023	0.152	0.0266375515127001	MG2	cldni
CABZ01111959.1	2.07342263027735e-06	-0.281301659437432	0.051	0.194	0.0296582373034873	MG2	CABZ01111959.1
nfkb2.1	2.14854553061723e-06	-0.253243379643697	0.034	0.17	0.0307327952699488	MG2	nfkb2
srrm1	2.20601411548948e-06	-0.27011237810894	0.109	0.268	0.0315548259079615	MG2	srrm1
zap70.1	2.34606101594249e-06	-0.263523447633676	0.017	0.145	0.0335580567720413	MG2	zap70
fkbp1aa.1	2.34728975745182e-06	0.307381966897226	0.577	0.426	0.0335756326905909	MG2	fkbp1aa
tagln2.1	2.40242493515333e-06	-0.314256617061861	0.029	0.16	0.0343642862724332	MG2	tagln2
coro1a.1	2.58638607852162e-06	0.284699251040944	0.897	0.854	0.0369956664671733	MG2	coro1a
nme2b.2.1	2.69289336093185e-06	-0.303807574329933	0.017	0.142	0.0385191466347692	MG2	nme2b.2
tnfb.1	2.71403850313902e-06	-0.696424113105529	0.114	0.266	0.0388216067489005	MG2	tnfb
actn1.1	2.75234915132706e-06	-0.289575792493603	0.017	0.14	0.0393696022605823	MG2	actn1
sh3kbp1.1	3.05105307185573e-06	-0.292210668413432	0.097	0.245	0.0436422631398244	MG2	sh3kbp1
tomm7	3.2271643819093e-06	0.273884610589883	0.326	0.195	0.0461613593188306	MG2	tomm7
il2rb.1	3.23622852253336e-06	-0.322602769401861	0	0.111	0.0462910127863172	MG2	il2rb
kdm2ba.1	3.60692805089235e-06	-0.267112298161634	0.034	0.165	0.0515934988399642	MG2	kdm2ba
COX5B.1	4.00171342905083e-06	0.293915412216963	0.583	0.422	0.0572405088891431	MG2	COX5B
eef1da.1	4.31120394714504e-06	0.310581152279387	0.754	0.572	0.0616674612599627	MG2	eef1da
cox6b2.1	4.34907636304245e-06	0.378177532313833	0.669	0.552	0.0622091882969592	MG2	cox6b2
cd99	4.38115437191805e-06	-0.318872047613072	0.086	0.229	0.0626680321359157	MG2	cd99
per1b.1	4.38118084591738e-06	-0.250700544971492	0.091	0.243	0.0626684108200021	MG2	per1b
si:ch73-1a9.3.1	4.75270596526477e-06	0.385065682144626	0.566	0.426	0.0679827061271473	MG2	si:ch73-1a9.3
zgc:171686.1	4.93698992610524e-06	-0.360055022980302	0.029	0.155	0.0706187039030094	MG2	zgc:171686
si:dkey-183i3.6.1	5.57311886958749e-06	-0.574329863207324	0.006	0.116	0.0797178923105794	MG2	si:dkey-183i3.6
hif1al.1	5.75679421327376e-06	-0.286403994561426	0.114	0.264	0.0823451844266678	MG2	hif1al
atf3.1	5.80605227457017e-06	-0.554886239513157	0.149	0.31	0.0830497717354517	MG2	atf3
si:dkey-102m7.3.1	6.29632924771019e-06	-0.261580946948548	0.034	0.159	0.0900626935592465	MG2	si:dkey-102m7.3
BX323596.2.1	6.3382358821267e-06	0.656209934187616	0.229	0.118	0.0906621260579403	MG2	BX323596.2
capgb.1	6.55686559148746e-06	-0.335316403649352	0.12	0.264	0.0937894054206366	MG2	capgb
cirbpa.1	6.58650749116577e-06	0.291606752162861	0.846	0.782	0.0942134031536352	MG2	cirbpa
atp2b1a.1	6.75419288604935e-06	-0.305774908550861	0.051	0.183	0.0966119750420498	MG2	atp2b1a
kdm6bb.1	6.98814213733329e-06	-0.25918564475904	0.08	0.223	0.0999583851324153	MG2	kdm6bb
dock10.1	7.20709101839571e-06	-0.309081871705637	0.131	0.279	0.103090229927132	MG2	dock10
TXN.1	7.89300341785985e-06	0.315982258352413	0.726	0.605	0.112901520889067	MG2	TXN
wasa.1	8.39002715160717e-06	-0.327611897177231	0.166	0.324	0.120010948376589	MG2	wasa
cdkn1bb.1	8.59391196086122e-06	-0.344448768131647	0.206	0.364	0.122927316688159	MG2	cdkn1bb
ets2.1	9.31281477950917e-06	-0.421710114750327	0.16	0.302	0.133210502606099	MG2	ets2
plxnc1	1.01456089181978e-05	-0.398573035707478	0.189	0.34	0.145122789965902	MG2	plxnc1
hmga1a.1	1.02895710126579e-05	-0.287721084412338	0.183	0.356	0.147182023765058	MG2	hmga1a
hsbp1b.1	1.07108718436302e-05	0.268573903732637	0.343	0.212	0.153208310851287	MG2	hsbp1b
arhgdig.1	1.175519223649e-05	-0.366622215184945	0.84	0.871	0.168146269750754	MG2	arhgdig
si:dkey-187e18.1.1	1.1988047169409e-05	-0.270920564790184	0.131	0.285	0.171477026711227	MG2	si:dkey-187e18.1
psmb1.1	1.21606228149485e-05	0.301200510126968	0.371	0.241	0.173945548745024	MG2	psmb1
slc3a2b.1	1.22916954058185e-05	-0.316685186467797	0.086	0.225	0.175820411084828	MG2	slc3a2b
cox6c.1	1.31378739792505e-05	0.30179032962963	0.469	0.328	0.187924149399199	MG2	cox6c
sqstm1.1	1.33234501069825e-05	-0.362730744793961	0.194	0.363	0.190578630330277	MG2	sqstm1
ube2al.1	1.41344959445989e-05	-0.268406980630084	0.131	0.281	0.202179829991542	MG2	ube2al
zgc:136605.1	1.42110913875234e-05	-0.263154682181321	0.011	0.119	0.203275451207134	MG2	zgc:136605
ccni.1	1.49307758904226e-05	-0.406932401831525	0.48	0.624	0.213569818336605	MG2	ccni
ppt1	1.5068514769952e-05	0.300336069171206	0.589	0.449	0.215540035269393	MG2	ppt1
tob1b	1.87473797412955e-05	-0.354818744019463	0.16	0.306	0.26816251981949	MG2	tob1b
atp5pb.1	1.98009062886293e-05	0.300910007182795	0.48	0.349	0.283232163552554	MG2	atp5pb
ccl38.6.1	2.04474461150819e-05	-1.23093431166651	0.023	0.13	0.292480269230131	MG2	ccl38.6
cd83.1	2.09728966333782e-05	-0.299925518728597	0.069	0.198	0.299996313443842	MG2	cd83
dido1.1	2.23277352495752e-05	-0.250999934720613	0.126	0.271	0.319375925009923	MG2	dido1
gadd45ga	2.68188433048415e-05	-0.274497605241601	0.023	0.13	0.383616734632453	MG2	gadd45ga
zgc:162730.1	2.6911095525208e-05	-0.681018407270551	0.897	0.892	0.384936310392575	MG2	zgc:162730
rgs18.1	2.73622839323296e-05	0.262459202661216	0.371	0.24	0.391390109368042	MG2	rgs18
hist2h2l.1	2.82221807532438e-05	-0.342539418738179	0.189	0.345	0.4036900734944	MG2	hist2h2l
pabpc1a.1	2.91467664717331e-05	0.290905052858776	0.909	0.808	0.41691534761167	MG2	pabpc1a
jpt2.1	3.62046644602959e-05	0.285890093305455	0.377	0.254	0.517871520440073	MG2	jpt2
nr4a2b.1	4.15885429863491e-05	-0.299640957192868	0.011	0.108	0.594882518876737	MG2	nr4a2b
si:ch73-335l21.4	4.6300128223175e-05	-0.456161826656422	0.171	0.326	0.662277034104295	MG2	si:ch73-335l21.4
ehbp1l1b.1	4.64170771675367e-05	-0.363918527390006	0.109	0.235	0.663949871804446	MG2	ehbp1l1b
grasp.1	4.66276680990414e-05	-0.346465129087729	0.177	0.311	0.666962164488689	MG2	grasp
tdh.1	4.74345731966715e-05	-0.275623157748315	0.029	0.134	0.67850413500519	MG2	tdh
tubb2b.1	4.83636907608966e-05	-0.440170080574732	0.16	0.292	0.691794232643864	MG2	tubb2b
arrdc3b.1	5.0500379377308e-05	-0.274626223987995	0.131	0.271	0.722357426613014	MG2	arrdc3b
atp5pd.1	5.41303977322688e-05	0.303239203456153	0.451	0.327	0.774281209162373	MG2	atp5pd
atp5f1e.1	5.71253575701237e-05	0.278094403600015	0.423	0.295	0.817121114683049	MG2	atp5f1e
cxcl11.5.1	5.81697439266194e-05	0.978686437003775	0.274	0.171	0.832060017126364	MG2	cxcl11.5
ccl36.1.1	7.2481421333834e-05	-1.57298069776886	0.04	0.142	1	MG2	ccl36.1
slc15a4	7.39384898782506e-05	-0.308708718166998	0.126	0.256	1	MG2	slc15a4
cox5aa.1	9.07081076342128e-05	0.320260168233221	0.531	0.421	1	MG2	cox5aa
ero1b	9.18696152090958e-05	-0.250221968532319	0.091	0.21	1	MG2	ero1b
odc1	0.000106007853682941	-0.26859455880976	0.143	0.272	1	MG2	odc1
klf13	0.0001211756669801	-0.26208317056164	0.137	0.26	1	MG2	klf13
si:ch211-195b13.1	0.000131536944308593	-0.312785705458956	0.074	0.186	1	MG2	si:ch211-195b13.1
pfkfb4b	0.000149077229945424	0.251511988185192	0.2	0.11	1	MG2	pfkfb4b
atp5f1b.1	0.000155406494478065	0.299848015480747	0.589	0.484	1	MG2	atp5f1b
eif3f.1	0.000164099215066425	0.288660319285695	0.823	0.734	1	MG2	eif3f
slc43a3b	0.000181362109617406	-0.335500638588814	0.051	0.153	1	MG2	slc43a3b
capza1b.1	0.000184840301551436	0.251841270377939	0.566	0.432	1	MG2	capza1b
cox4i1.1	0.000196274231448694	0.269265698938241	0.789	0.741	1	MG2	cox4i1
arhgef15.1	0.000198802490956979	-0.262509127285352	0.057	0.159	1	MG2	arhgef15
plekho2.1	0.000218875112375319	-0.340597704697549	0.257	0.381	1	MG2	plekho2
ndufb7	0.00023075625276901	0.255387528070718	0.286	0.183	1	MG2	ndufb7
hint1.1	0.000252400539003684	0.259712597346226	0.389	0.274	1	MG2	hint1
selenow1.1	0.000260347885499218	0.284466694814643	0.531	0.431	1	MG2	selenow1
cox8a.1	0.000273516234110466	0.315403526200953	0.566	0.468	1	MG2	cox8a
cblb	0.00031982933492485	-0.283253404720871	0.149	0.266	1	MG2	cblb
egr1.1	0.00036151684405234	-0.409718363323791	0.32	0.459	1	MG2	egr1
cited4b.1	0.000436643100531988	-0.367137444001649	0.114	0.223	1	MG2	cited4b
h1fx.1	0.000522057541770075	-0.31296633321546	0.417	0.572	1	MG2	h1fx
pho	0.000537483004276537	-0.250847112637676	0.063	0.159	1	MG2	pho
si:ch211-165d12.4.1	0.000694999047278222	-0.341699793710183	0.086	0.18	1	MG2	si:ch211-165d12.4
tln1	0.00105114518859833	-0.344377292195286	0.491	0.579	1	MG2	tln1
histh1l.1	0.00111650175362098	-0.426251417387012	0.24	0.354	1	MG2	histh1l
GCA.1	0.0011296814346806	0.262263374996609	0.411	0.313	1	MG2	GCA
pgam1a.1	0.00127901423402791	-0.265325977170828	0.217	0.322	1	MG2	pgam1a
bzw1b.1	0.00270898240485715	-0.404361783382181	0.297	0.399	1	MG2	bzw1b
ssr4	0.00294983405673454	0.280731804046583	0.423	0.333	1	MG2	ssr4
atp5meb.1	0.00298322369420027	0.259574299207282	0.446	0.36	1	MG2	atp5meb
ccl35.2.1	0.0032285326292949	-0.711911600234667	0.143	0.227	1	MG2	ccl35.2
gpr183a	0.00342865543239256	-0.270328195655035	0.131	0.218	1	MG2	gpr183a
zgc:158343.1	0.00356012926801023	-0.590616308103941	0.189	0.271	1	MG2	zgc:158343
nfil3-6	0.00481429003202077	0.279229573683372	0.194	0.128	1	MG2	nfil3-6
ahnak	0.00558204270550016	-0.2674932077456	0.04	0.103	1	MG2	ahnak
fam49ba.1	0.00577536284482266	-0.317859597703915	0.286	0.369	1	MG2	fam49ba
grn2.1	0.00622977526911193	-0.283740044508004	0.069	0.137	1	MG2	grn2
si:dkey-33i11.9.1	0.00641734714516229	-0.419652047185223	0.269	0.343	1	MG2	si:dkey-33i11.9
cox7b.1	0.00814304928654855	0.263423459359354	0.457	0.382	1	MG2	cox7b
gtpbp4.1	0.00860548665203978	-0.416003204134735	0.411	0.455	1	MG2	gtpbp4
pcna.1	0.00938456644641396	-0.283039608294838	0.074	0.142	1	MG2	pcna
scn4bb.1	5.15517047097727e-125	1.37092096863082	0.896	0.123	7.37395584168589e-121	MG3	scn4bb
tgm2l.1	2.44241719433466e-120	1.82536405153567	0.96	0.175	3.4936335547763e-116	MG3	tgm2l
abi1b	4.74508448097905e-112	0.687072760454282	0.584	0.05	6.78736884159244e-108	MG3	abi1b
tnfsf12	4.77866040430402e-100	0.702525883951627	0.608	0.064	6.83539584231647e-96	MG3	tnfsf12
pecam1.1	6.64937780356582e-95	0.746006607474782	0.624	0.072	9.51127001022055e-91	MG3	pecam1
mcamb.1	1.35070173274268e-92	1.0713720141501	0.888	0.154	1.93204375851513e-88	MG3	mcamb
rac1a.1	8.28097144330796e-91	0.851455226327361	0.624	0.077	1.18451015525077e-86	MG3	rac1a
lgals9l3.1	8.83653899349126e-84	0.789135328411849	0.704	0.105	1.26397853762899e-79	MG3	lgals9l3
cxcr3.2.1	1.12802236511743e-82	0.845574754592657	0.72	0.113	1.61352319106397e-78	MG3	cxcr3.2
zgc:153184.1	3.06522397092353e-81	0.588189772521525	0.52	0.057	4.38449636800902e-77	MG3	zgc:153184
gng10.1	7.32954969169843e-78	1.61868826016236	0.96	0.296	1.04841878790054e-73	MG3	gng10
lta4h.1	4.82583732451088e-77	0.916156741929918	0.752	0.134	6.90287770898036e-73	MG3	lta4h
etv4.1	2.73573333470984e-76	0.562199075877738	0.512	0.059	3.91319296196895e-72	MG3	etv4
capn8	4.93783950747446e-76	0.367726686629145	0.312	0.019	7.06308563149147e-72	MG3	capn8
glula.1	1.00041223202268e-73	2.00852060589871	0.992	0.424	1.43098965668525e-69	MG3	glula
smox.1	2.88753771350083e-68	1.36001829940302	0.96	0.33	4.13033394539158e-64	MG3	smox
cebpa.1	1.3798621133493e-65	1.00731621362719	0.72	0.145	1.97375476693484e-61	MG3	cebpa
havcr2.2	1.48902212032697e-65	0.99272193503465	0.936	0.231	2.1298972409157e-61	MG3	havcr2
slco2b1.1	2.21675095299501e-65	1.11336003782583	0.88	0.21	3.17084056316407e-61	MG3	slco2b1
mpp1.1	1.32896829283606e-63	0.900253629447595	0.776	0.173	1.90095624607271e-59	MG3	mpp1
swap70b.1	1.70943577489796e-63	0.644725369542147	0.568	0.089	2.44517693241405e-59	MG3	swap70b
si:ch73-86n18.1.2	8.93489517106635e-63	0.881714599780835	0.76	0.156	1.27804740526933e-58	MG3	si:ch73-86n18.1
csf1rb.1	3.50127895840427e-60	0.934167158373219	0.784	0.178	5.00822942210147e-56	MG3	csf1rb
slc3a2a.2	6.55487410418073e-60	0.854697729459034	0.84	0.193	9.37609191862011e-56	MG3	slc3a2a
lgals9l1.1	8.9188467968279e-60	1.28991396632524	0.976	0.39	1.27575184581826e-55	MG3	lgals9l1
pdgfba	7.89771658374133e-59	0.517596356106369	0.48	0.067	1.12968938013836e-54	MG3	pdgfba
havcr1.2	8.21113358280301e-59	1.16588107502794	0.968	0.286	1.17452054768414e-54	MG3	havcr1
apoeb.2	2.00782107900592e-57	1.81207132653842	1	0.544	2.87198727141007e-53	MG3	apoeb
mafbb.1	2.84529208597949e-57	0.947523344365184	0.6	0.11	4.06990579978506e-53	MG3	mafbb
fosb.2	3.50442045073342e-57	1.44168193811783	0.904	0.317	5.01272301272908e-53	MG3	fosb
ehd4	3.84727907137929e-57	0.475097696596834	0.4	0.048	5.50314798370094e-53	MG3	ehd4
abhd12.1	6.25190282592127e-57	0.718210767806579	0.616	0.116	8.94272180219778e-53	MG3	abhd12
ltb4r.1	1.5745023962033e-56	0.568440055375737	0.512	0.079	2.2521682275292e-52	MG3	ltb4r
CR759843.2.1	2.67766968695637e-56	0.987697119546622	0.68	0.141	3.83013872022239e-52	MG3	CR759843.2
trip10a	2.71996052730387e-56	0.43512163805722	0.392	0.046	3.89063153825545e-52	MG3	trip10a
sb:cb81	1.69258930911266e-55	0.753144392654302	0.536	0.093	2.42107974775474e-51	MG3	sb:cb81
bhlhe41	3.22984209298704e-55	0.711931269890983	0.528	0.088	4.61996612980866e-51	MG3	bhlhe41
si:ch211-222k6.3	1.7121001459814e-54	0.462683526223138	0.416	0.054	2.4489880488118e-50	MG3	si:ch211-222k6.3
slc22a21.2	5.86591665477287e-54	1.02316985841545	0.992	0.321	8.39060718298711e-50	MG3	slc22a21
crym	4.00937181952027e-53	0.289125764307047	0.248	0.018	5.7350054506418e-49	MG3	crym
mrc1b.1	2.37690353180491e-52	1.00699546960316	0.832	0.223	3.39992281189374e-48	MG3	mrc1b
cmklr1.1	1.35755928840442e-51	0.695324884466981	0.816	0.199	1.94185280613369e-47	MG3	cmklr1
rbp2a	5.10733779929349e-51	0.366800100186961	0.216	0.014	7.3055359881094e-47	MG3	rbp2a
mertka.1	1.17885464933336e-50	0.490993371028888	0.504	0.083	1.68623369040643e-46	MG3	mertka
il1b	1.48872915923066e-50	1.29909441768946	0.616	0.137	2.12947818936353e-46	MG3	il1b
ccl34b.1.2	6.94156412046407e-49	1.64722145946223	1	0.712	9.9292133179118e-45	MG3	ccl34b.1
lgals3bpb.2	1.21131176408564e-48	1.63720513237468	1	0.659	1.73266034734811e-44	MG3	lgals3bpb
fzd2.1	1.66489113053723e-48	0.696681426112962	0.624	0.134	2.38146027312045e-44	MG3	fzd2
stab1	2.40271809012691e-48	0.382502911037292	0.336	0.039	3.43684795611752e-44	MG3	stab1
slc45a4	2.5554347987199e-48	0.428102177455857	0.432	0.065	3.65529393608894e-44	MG3	slc45a4
entpd2a.1.1	5.26806295152963e-47	0.430008158576344	0.44	0.068	7.53543724586798e-43	MG3	entpd2a.1
egr1.2	2.71032929003603e-46	1.41692173515171	0.936	0.432	3.87685501646753e-42	MG3	egr1
cyth3a	3.18740659877656e-46	0.309036926481265	0.264	0.025	4.55926639888999e-42	MG3	cyth3a
ptx4.1	9.7218453805049e-46	0.377899256171393	0.336	0.041	1.39061276322742e-41	MG3	ptx4
gnpda1.1	1.31760206807656e-45	0.544904354138042	0.488	0.09	1.88469799817671e-41	MG3	gnpda1
ctsla.1	1.54035547170967e-45	0.911916865669576	0.536	0.107	2.20332446673352e-41	MG3	ctsla
lgmn.1	1.67187815805754e-45	0.721670050884665	0.648	0.152	2.3914545172855e-41	MG3	lgmn
caspb.1	1.78606879121797e-45	0.888242247260581	0.736	0.206	2.55479279895819e-41	MG3	caspb
si:zfos-741a10.3.2	2.00342600255281e-45	0.748895892775056	0.68	0.163	2.86570055405153e-41	MG3	si:zfos-741a10.3
zgc:162707	2.55982356505266e-45	0.455305550471459	0.392	0.058	3.66157162745132e-41	MG3	zgc:162707
apoc1.2	2.98197634576098e-44	1.58722402447252	1	0.852	4.2654189649765e-40	MG3	apoc1
nfil3-6.1	7.99839391216087e-44	0.800049001803536	0.544	0.115	1.14409026519549e-39	MG3	nfil3-6
csf1ra.1	1.37753374621802e-43	0.47706146132866	0.448	0.077	1.97042427059026e-39	MG3	csf1ra
fosab.2	1.5478415117163e-43	1.34074510134274	1	0.934	2.21403249835899e-39	MG3	fosab
alox5ap.2	5.58182084828178e-43	0.86979652869759	0.744	0.21	7.98423654138226e-39	MG3	alox5ap
si:dkeyp-97b10.3	1.57013308706283e-42	0.39825811179945	0.368	0.054	2.24591836773467e-38	MG3	si:dkeyp-97b10.3
rassf2a.1	3.2212440292231e-42	0.49906225603558	0.504	0.101	4.60766745940072e-38	MG3	rassf2a
fcer1gl.2	8.44111684201686e-42	1.12720195167551	0.984	0.449	1.20741735308209e-37	MG3	fcer1gl
tcima.1	9.04819041221564e-42	1.49586402462031	0.984	0.594	1.29425315656333e-37	MG3	tcima
slc1a3a.1	1.79370687352121e-41	0.458772280073195	0.464	0.084	2.56571831188474e-37	MG3	slc1a3a
si:ch73-335l21.4.1	5.20257948521526e-41	1.66122854266784	0.776	0.299	7.44176969565191e-37	MG3	si:ch73-335l21.4
pfkfb4b.1	2.20214985593563e-40	0.6199772681673	0.488	0.1	3.14995515393033e-36	MG3	pfkfb4b
samsn1a	2.98724902077714e-40	0.596990001617345	0.536	0.118	4.27296099931962e-36	MG3	samsn1a
zgc:154125.2	3.70649797420117e-40	0.563306170643863	0.656	0.163	5.30177470229735e-36	MG3	zgc:154125
slc31a1	4.2108106589962e-40	0.394081819621015	0.416	0.072	6.02314356662816e-36	MG3	slc31a1
sgk1	4.68457317172658e-40	0.861747389294241	0.456	0.089	6.7008134648377e-36	MG3	sgk1
bnip4	1.15041493719923e-39	0.375888422283486	0.32	0.044	1.64555352616978e-35	MG3	bnip4
cd99l2.2	1.21858603377485e-39	0.627412690387037	0.688	0.183	1.74306546271155e-35	MG3	cd99l2
evla.1	1.95254495528392e-39	0.34593211992552	0.344	0.051	2.79292030403813e-35	MG3	evla
ctsba.2	3.56734702207792e-39	1.18343720128971	0.88	0.37	5.10273318038026e-35	MG3	ctsba
si:ch73-31d8.2	4.22077429059397e-39	0.269210945988076	0.224	0.021	6.03739554526561e-35	MG3	si:ch73-31d8.2
grna.2	4.60721939548727e-39	0.857332694877354	0.936	0.369	6.59016662330499e-35	MG3	grna
igf2b	5.1426206210373e-39	0.553687226839211	0.344	0.052	7.35600453633175e-35	MG3	igf2b
rin2	5.6008578509982e-39	0.468422302566054	0.408	0.073	8.01146707006782e-35	MG3	rin2
mpzl2b.1	6.11662088804992e-39	0.520276350483874	0.584	0.132	8.74921451826661e-35	MG3	mpzl2b
hbegfb.1	1.08414618943732e-38	0.77024394396288	0.592	0.142	1.55076270937114e-34	MG3	hbegfb
alpk3a	1.32216566225021e-38	0.313257923901952	0.272	0.033	1.8912257632827e-34	MG3	alpk3a
parp12a	2.92695469950151e-38	0.327509586552743	0.312	0.043	4.18671600216696e-34	MG3	parp12a
slc30a1a.1	7.42007631850453e-38	0.565406770052778	0.656	0.174	1.06136771659889e-33	MG3	slc30a1a
cndp2.1	1.01140406949859e-37	0.552461296220183	0.568	0.136	1.44671238101079e-33	MG3	cndp2
ms4a17a.10.2	1.73376218983963e-37	0.681308485668217	0.976	0.402	2.47997343634661e-33	MG3	ms4a17a.10
dok4	2.15627184692576e-37	0.269210945988076	0.232	0.024	3.0843312498426e-33	MG3	dok4
pdgfd	7.90852480606858e-37	0.278978969469495	0.248	0.028	1.13123538826005e-32	MG3	pdgfd
tpte	1.72440920388544e-36	0.278063263287759	0.248	0.029	2.46659492523773e-32	MG3	tpte
scpep1.2	1.92829361968859e-36	0.85506647987974	0.88	0.348	2.75823119360256e-32	MG3	scpep1
ch25h.1	5.24797375932969e-36	1.03373514563945	0.888	0.366	7.50670166534519e-32	MG3	ch25h
id1	1.09368135780958e-35	0.590981504153617	0.264	0.034	1.56440181421082e-31	MG3	id1
CABZ01066694.1	3.65196133903289e-35	0.477268623690585	0.44	0.091	5.22376549935264e-31	MG3	CABZ01066694.1
rgl1	4.88064159023134e-35	0.277605628060801	0.232	0.026	6.98126973066691e-31	MG3	rgl1
hsp70l.2	5.88330229153534e-35	1.03641076423085	1	0.974	8.41547559781215e-31	MG3	hsp70l
acsl4b.1	9.65283581681865e-35	0.578541681030319	0.496	0.112	1.38074163523774e-30	MG3	acsl4b
pgd.1	1.07632866426327e-34	0.550110524986496	0.512	0.123	1.53958052136218e-30	MG3	pgd
mgst1.2.2	1.50209353422681e-34	0.513832615329521	0.536	0.127	2.14859459135803e-30	MG3	mgst1.2
jdp2b.2	1.88467935900098e-34	1.30221692231986	0.96	0.833	2.695845355115e-30	MG3	jdp2b
abca1b.1	2.21863796715795e-34	0.465086378886066	0.472	0.102	3.17353974822273e-30	MG3	abca1b
CU695117.1	6.5237288464678e-33	0.349154580592723	0.328	0.055	9.33154174198753e-29	MG3	CU695117.1
grapa	2.00035022079707e-32	0.541689224817654	0.536	0.14	2.86130095582813e-28	MG3	grapa
c1qa.2	3.12399880435321e-32	0.454497316031927	0.648	0.174	4.46856788974683e-28	MG3	c1qa
ckbb.2	4.21990281583446e-32	0.786520328528071	0.888	0.36	6.03614898776961e-28	MG3	ckbb
txnipa.1	5.88218788616087e-32	0.886009745319228	0.848	0.379	8.41388155236451e-28	MG3	txnipa
si:dkey-265e15.2	6.77840215947655e-32	0.340983936213319	0.36	0.066	9.69582644891526e-28	MG3	si:dkey-265e15.2
fcho2	6.88835112650862e-32	0.354950872201912	0.368	0.07	9.85309745135793e-28	MG3	fcho2
si:ch1073-392o20.2.1	9.28596691121972e-32	0.568960684706951	0.776	0.27	1.32826470698087e-27	MG3	si:ch1073-392o20.2
nt5dc2	1.64583595146708e-31	0.560326651450917	0.576	0.169	2.35420374497851e-27	MG3	nt5dc2
cd2ap.1	2.35859407548496e-31	0.488118083591716	0.624	0.184	3.37373296557368e-27	MG3	cd2ap
pdk2b	2.53084108854013e-31	0.868055802445257	0.608	0.186	3.6201150930478e-27	MG3	pdk2b
fxyd1	2.81280432433426e-31	0.405413119793941	0.384	0.078	4.02343530552772e-27	MG3	fxyd1
ncf2.1	3.54565772210116e-31	0.39959003530463	0.432	0.095	5.0717088056935e-27	MG3	ncf2
fam102ab	4.8031930299437e-31	0.439685440882428	0.464	0.109	6.87048731003146e-27	MG3	fam102ab
socs3a.2	8.1451571792393e-31	1.3227641266778	0.968	0.796	1.16508328291839e-26	MG3	socs3a
nucb1.1	1.21523922881288e-30	0.671520801480671	0.736	0.27	1.73827819289394e-26	MG3	nucb1
pik3r6a	1.99106578623102e-30	0.410632719960231	0.456	0.108	2.84802050062485e-26	MG3	pik3r6a
dhrs9.2	2.12901230887978e-30	0.416401921672239	0.56	0.145	3.04533920662164e-26	MG3	dhrs9
vmp1.2	3.70681149100507e-30	0.691994954168341	0.736	0.262	5.30222315673365e-26	MG3	vmp1
abcc5.1	4.08512777492417e-30	0.504373590011632	0.648	0.198	5.84336676925153e-26	MG3	abcc5
jun.2	6.25545923001407e-30	1.04710210804101	0.976	0.775	8.94780888261213e-26	MG3	jun
fabp11a	7.60662151862397e-30	1.17081733933421	0.376	0.082	1.08805114202397e-25	MG3	fabp11a
zeb2a	3.0108471448864e-29	0.356265727543745	0.344	0.067	4.30671575604551e-25	MG3	zeb2a
ctsc.1	4.45683110695686e-29	0.564467065592454	0.576	0.174	6.37505121539109e-25	MG3	ctsc
marco.2	5.21897388087516e-29	0.425550576585206	0.672	0.2	7.46522023920383e-25	MG3	marco
si:dkey-27i16.2.1	8.42837830349703e-29	0.80565819171815	1	0.897	1.20559523253221e-24	MG3	si:dkey-27i16.2
entpd1.1	8.54224528190527e-29	0.473599739848013	0.488	0.128	1.22188276512373e-24	MG3	entpd1
bri3	1.22989318379148e-28	0.762074621016567	0.648	0.238	1.75923921009533e-24	MG3	bri3
cul5a	1.37513812779444e-28	0.33442512369333	0.28	0.047	1.96699757799716e-24	MG3	cul5a
ubb.2	1.74633222112727e-28	0.901294745534265	0.992	0.924	2.49795360910045e-24	MG3	ubb
dapk1	1.96607395037983e-28	0.284919399959351	0.256	0.039	2.8122721786233e-24	MG3	dapk1
zgc:123010	3.09926551134774e-28	0.35453276031929	0.344	0.068	4.43318938743181e-24	MG3	zgc:123010
mafba	3.55727672849475e-28	0.403517749070155	0.344	0.068	5.0883286324389e-24	MG3	mafba
prokr1a.1	5.4518323832926e-28	0.478836786314366	0.56	0.159	7.79830104106174e-24	MG3	prokr1a
ctsa.1	1.08776486347996e-27	0.474548693589141	0.616	0.193	1.55593886072173e-23	MG3	ctsa
inhbb	4.91491853820581e-27	0.374786644304057	0.264	0.044	7.03029947704959e-23	MG3	inhbb
atp1b1a.1	7.21230558543138e-27	0.91141011075124	0.848	0.436	1.0316481909401e-22	MG3	atp1b1a
si:dkey-27h10.2.1	8.3132556899e-27	0.452193679239423	0.664	0.212	1.1891280938833e-22	MG3	si:dkey-27h10.2
tmem63ba.1	1.97773444517308e-26	0.275431121467467	0.344	0.069	2.82895135037557e-22	MG3	tmem63ba
si:ch211-102c2.4.2	2.00929948705189e-26	0.652551157913283	0.968	0.514	2.87410198627902e-22	MG3	si:ch211-102c2.4
si:dkey-33i11.1.2	4.21571989936473e-26	0.560729770265318	0.552	0.17	6.03016574405131e-22	MG3	si:dkey-33i11.1
tspan36.1	5.81939896926623e-26	0.310550680063971	0.808	0.276	8.32406828563842e-22	MG3	tspan36
qki2	1.38959907605703e-25	0.288952785512205	0.248	0.041	1.98768251839198e-21	MG3	qki2
ctss2.2.2	1.75574876428912e-25	0.638529113096301	0.944	0.464	2.51142303243916e-21	MG3	ctss2.2
eif4ebp3l	1.91239083786027e-25	0.350998156575975	0.32	0.066	2.73548385447533e-21	MG3	eif4ebp3l
lgals2a.1	2.23477183863444e-25	0.438978410708567	0.696	0.24	3.1966176379827e-21	MG3	lgals2a
slc20a1b.2	2.39884584291933e-25	0.670666861740867	0.776	0.329	3.43130909371181e-21	MG3	slc20a1b
si:dkey-26c10.5.2	3.48415823084507e-25	0.349776030113807	0.64	0.2	4.98373993340079e-21	MG3	si:dkey-26c10.5
fkbp5.1	3.59235837379541e-25	0.712661779231485	0.856	0.418	5.13850941787696e-21	MG3	fkbp5
ddit3.2	3.87983527386168e-25	1.04682857683958	0.832	0.482	5.54971637573175e-21	MG3	ddit3
scarf1	4.251227680543e-25	0.31475373686995	0.28	0.052	6.0809560742487e-21	MG3	scarf1
mapk11	5.10129424375141e-25	0.387447382792025	0.448	0.12	7.29689128626201e-21	MG3	mapk11
il4r.2.1	5.70314920837535e-25	0.276108166800205	0.28	0.051	8.1577846276601e-21	MG3	il4r.2
slc7a8a	6.72201093618175e-25	0.3541582067952	0.368	0.086	9.61516444311437e-21	MG3	slc7a8a
mvb12ba	7.73503246453924e-25	0.315746644714296	0.328	0.069	1.10641904372769e-20	MG3	mvb12ba
gpc1b	1.49415854022239e-24	0.276777073302508	0.224	0.035	2.13724437593411e-20	MG3	gpc1b
si:dkey-56f14.7	2.1899939077183e-24	0.252913248936904	0.232	0.037	3.13256728560026e-20	MG3	si:dkey-56f14.7
kctd12.2.2	6.36945930238286e-24	0.630101519896857	0.808	0.357	9.11087458612845e-20	MG3	kctd12.2
unc119.1	6.6310803263813e-24	0.31007968019762	0.232	0.039	9.48509729885582e-20	MG3	unc119.1
pepd.1	2.38268152916593e-23	0.420268488025842	0.472	0.141	3.40818765931895e-19	MG3	pepd
CABZ01068358.1.1	3.17666205011417e-23	0.407118793634596	0.488	0.141	4.5438973964833e-19	MG3	CABZ01068358.1
cdc34a	3.37594254365312e-23	0.323818029054383	0.312	0.068	4.82894821444142e-19	MG3	cdc34a
slc43a2a	4.30316373732359e-23	0.342459928018715	0.4	0.104	6.15524540986767e-19	MG3	slc43a2a
slc7a7.1	2.04131053332286e-22	0.384728612504662	0.512	0.155	2.91989058686502e-18	MG3	slc7a7
zgc:162730.2	3.2839512011217e-22	0.783036551507281	1	0.888	4.69736379808448e-18	MG3	zgc:162730
ctsz.1	4.30467408341604e-22	0.357566820408923	0.656	0.233	6.1574058089183e-18	MG3	ctsz
tp53inp1	4.72548086543011e-22	0.360157713127207	0.32	0.074	6.75932782991123e-18	MG3	tp53inp1
pmaip1	4.817104684984e-22	1.07289630265324	0.728	0.348	6.89038654140111e-18	MG3	pmaip1
ulk2	5.78643848393082e-22	0.425634745288655	0.472	0.148	8.27692160741465e-18	MG3	ulk2
zfhx3	9.0924013214649e-22	0.291063066378729	0.264	0.053	1.30057708502234e-17	MG3	zfhx3
ms4a17a.9.1	1.00012071059933e-21	0.301438305972064	0.48	0.138	1.43057266444129e-17	MG3	ms4a17a.9
prss16.1	1.13993551555126e-21	0.321507810805301	0.408	0.109	1.63056376144452e-17	MG3	prss16
cfp.1	1.17440660658643e-21	0.409341149304135	0.48	0.145	1.67987121006123e-17	MG3	cfp
mhc1uba.2	1.39326031325583e-21	-1.49406024281147	0.896	0.934	1.99291955208113e-17	MG3	mhc1uba
mmp14b.1	1.73210879205407e-21	0.28774191493634	0.328	0.076	2.47760841615414e-17	MG3	mmp14b
vat1	1.99319044475375e-21	0.417778024598471	0.448	0.135	2.85105961217577e-17	MG3	vat1
btg2.2	2.6017686883561e-21	0.852299937200683	0.968	0.856	3.72156993182457e-17	MG3	btg2
abi1a	2.7385811278453e-21	0.251308133018366	0.248	0.048	3.91726644526992e-17	MG3	abi1a
cd74a.2	3.51500557934082e-21	0.672237252194196	1	0.957	5.02786398068912e-17	MG3	cd74a
fuca2.1	3.99191372578361e-21	0.388068908806267	0.672	0.249	5.71003339336088e-17	MG3	fuca2
ccl19a.1.2	7.41303652102771e-21	-3.48224126008732	0.192	0.608	1.0603607439678e-16	MG3	ccl19a.1
il6r.1	7.80024559368655e-21	0.250063628015213	0.296	0.065	1.11574712972092e-16	MG3	il6r
caspa.1	8.09841474489592e-21	0.285780660030589	0.272	0.058	1.15839724510991e-16	MG3	caspa
cbx8b	1.07881455270872e-20	0.316081401195424	0.36	0.095	1.54313633619455e-16	MG3	cbx8b
CABZ01078737.1.2	1.08343347826317e-20	0.41409659309152	0.608	0.219	1.54974324730764e-16	MG3	CABZ01078737.1
glipr2	1.1292195103825e-20	0.343135505198416	0.368	0.099	1.61523558765113e-16	MG3	glipr2
spi1a.1	1.1373025046501e-20	0.435569332410196	0.528	0.184	1.62679750265151e-16	MG3	spi1a
rac2.2	1.58733564800039e-20	-1.05243976088826	0.488	0.763	2.27052491089976e-16	MG3	rac2
plk2b	1.68760369354297e-20	0.303207475293261	0.16	0.022	2.41394832324387e-16	MG3	plk2b
ctsk.1	2.13088257055803e-20	0.429316053365528	0.648	0.242	3.0480144289262e-16	MG3	ctsk
elmo1.2	2.15358860241906e-20	0.603890804687884	0.704	0.324	3.08049313690022e-16	MG3	elmo1
ccr2.1	3.93673457214396e-20	0.326757769543286	0.312	0.074	5.63110513199472e-16	MG3	ccr2
atp6v1g1.2	4.2790611555092e-20	0.529996868497657	0.752	0.349	6.12076907684036e-16	MG3	atp6v1g1
zfp36l1b	5.11771151789746e-20	0.335005365842913	0.408	0.118	7.32037455520052e-16	MG3	zfp36l1b
b2m.1	8.38440752445702e-20	-1.031541406474	0.968	0.981	1.19930565229833e-15	MG3	b2m
cx32.2.1	1.08505497492128e-19	0.30587825577056	0.464	0.14	1.55206263612739e-15	MG3	cx32.2
si:ch211-222l21.1.2	1.08803036316072e-19	-1.231284348545	0.032	0.457	1.55631863146509e-15	MG3	si:ch211-222l21.1
fosl1a.1	1.22948609153252e-19	0.449825328260912	0.496	0.169	1.75865690532811e-15	MG3	fosl1a
coro1ca.1	1.99443196404614e-19	0.302959257107714	0.384	0.108	2.8528354813716e-15	MG3	coro1ca
si:ch73-158p21.3.1	2.06089179049103e-19	0.503100843348002	0.704	0.3	2.94789961711837e-15	MG3	si:ch73-158p21.3
CU570894.1	2.25585991261818e-19	0.297208846923814	0.336	0.088	3.22678201900904e-15	MG3	CU570894.1
cd81a.1	2.35781761576259e-19	0.436248727308972	0.6	0.227	3.37262231758681e-15	MG3	cd81a
si:ch211-132b12.7	2.64049561428883e-19	0.409507035824	0.4	0.122	3.77696492667874e-15	MG3	si:ch211-132b12.7
rgs2	3.72534372206127e-19	0.768718293247996	0.816	0.424	5.32873166003643e-15	MG3	rgs2
atp6v1e1b.1	4.10993572628402e-19	0.398131326050103	0.616	0.238	5.87885206287666e-15	MG3	atp6v1e1b
cd22.1	4.20403290265257e-19	0.255666783909745	0.304	0.072	6.01344866395424e-15	MG3	cd22
adrb2a	4.53618128668152e-19	0.315207248669385	0.44	0.134	6.48855371246925e-15	MG3	adrb2a
tfe3a	4.86042575372659e-19	0.319035582507385	0.352	0.097	6.95235299813051e-15	MG3	tfe3a
nr1d2a.1	5.39181366877848e-19	0.572759805265795	0.6	0.265	7.71245027182074e-15	MG3	nr1d2a
si:ch211-119e14.1.2	8.4668287808556e-19	-1.02708469725494	0.04	0.451	1.21109518881358e-14	MG3	si:ch211-119e14.1
tcea3	1.33067609179922e-18	0.308098144144623	0.344	0.095	1.90339908170961e-14	MG3	tcea3
ifi30.1	1.39158681234882e-18	0.42189439551312	0.928	0.536	1.99052577638376e-14	MG3	ifi30
dpp7.1	2.87302639591932e-18	0.330360450444088	0.416	0.127	4.109576956723e-14	MG3	dpp7
aplp2.1	3.0241862863057e-18	0.300253367898026	0.488	0.16	4.32579606393167e-14	MG3	aplp2
plekho1b.1	6.5375575525595e-18	0.387977694816478	0.544	0.197	9.3513223231811e-14	MG3	plekho1b
eif4ebp1.1	7.2981548182616e-18	0.416460509462492	0.584	0.23	1.04392806520414e-13	MG3	eif4ebp1
ppp1r15a.1	8.26462756007721e-18	0.576664761963819	0.736	0.374	1.18217232619344e-13	MG3	ppp1r15a
g0s2	9.06895552587624e-18	1.31541904823612	0.328	0.098	1.29722339842134e-13	MG3	g0s2
pfn1.1	9.69001566660523e-18	-1.02347376200223	1	0.988	1.38605984095121e-13	MG3	pfn1
gadd45ab	1.14918913222956e-17	0.391436395781585	0.328	0.093	1.64380013474116e-13	MG3	gadd45ab
npepl1.1	1.22412303421678e-17	0.333305212875596	0.376	0.114	1.75098558814369e-13	MG3	npepl1
glud1a.1	1.22797552788521e-17	0.462672489736581	0.376	0.118	1.75649619508701e-13	MG3	glud1a
si:ch211-171h4.6.1	1.39943186386062e-17	0.326007232095261	0.416	0.13	2.00174733806623e-13	MG3	si:ch211-171h4.6
ctsh.1	1.70430055566976e-17	0.30550061499443	0.784	0.357	2.43783151483002e-13	MG3	ctsh
ddit4.1	2.13441229388625e-17	0.685925023074304	0.488	0.179	3.05306334517489e-13	MG3	ddit4
soga1	2.28412448888101e-17	0.254650034796317	0.272	0.066	3.26721166889539e-13	MG3	soga1
atp6v0ca.2	4.53341120432365e-17	0.472427271790223	0.824	0.437	6.48459138666454e-13	MG3	atp6v0ca
sall3a	5.03490147510666e-17	0.281990384039607	0.4	0.124	7.20192306999257e-13	MG3	sall3a
hspb1	6.22943025864877e-17	1.34906698260606	0.552	0.265	8.9105770419712e-13	MG3	hspb1
marcksl1a.2	6.28726729853203e-17	0.570868483684864	0.968	0.739	8.99330714382022e-13	MG3	marcksl1a
mafa	1.40413097129739e-16	0.255346365317688	0.256	0.062	2.00846894134379e-12	MG3	mafa
atp6v1ab	1.50216802779126e-16	0.264188816077319	0.224	0.05	2.14870114695261e-12	MG3	atp6v1ab
tmem106c	1.52755874114869e-16	0.291929711899773	0.336	0.098	2.18502002333909e-12	MG3	tmem106c
atp6v1c1a	1.94108936866374e-16	0.274901377838019	0.304	0.084	2.77653423293662e-12	MG3	atp6v1c1a
srgap2.1	2.08980104337505e-16	0.397574209835427	0.56	0.219	2.98925141244368e-12	MG3	srgap2
scinlb.2	2.85063139983193e-16	-0.771351680163812	0	0.366	4.07754315431959e-12	MG3	scinlb
vdac3.1	2.94092959153491e-16	0.252855636114114	0.296	0.08	4.20670568773154e-12	MG3	vdac3
hexb.1	3.4147658436399e-16	0.346865107138716	0.512	0.193	4.88448106274252e-12	MG3	hexb
ier2a.2	4.12646270592583e-16	0.689017689414792	0.864	0.563	5.90249225455631e-12	MG3	ier2a
paox1.1	5.15690516399806e-16	0.250786372240771	0.24	0.057	7.37643714658282e-12	MG3	paox1
zswim5	5.25011748881348e-16	0.297084563139841	0.496	0.181	7.5097680559988e-12	MG3	zswim5
stoml3b.1	6.91727051435282e-16	0.500940765468809	0.368	0.119	9.89446374373027e-12	MG3	stoml3b
plecb	7.28599756117738e-16	0.308208233619172	0.384	0.123	1.04218909115081e-11	MG3	plecb
selenop	1.09138251267305e-15	0.262086511554695	0.328	0.096	1.56111354612753e-11	MG3	selenop
abhd16a	1.14917825054127e-15	0.325326483408715	0.336	0.104	1.64378456957423e-11	MG3	abhd16a
ctsd.1	1.18267955544074e-15	0.352216894472669	0.592	0.246	1.69170483610243e-11	MG3	ctsd
prcp.1	1.48486835593478e-15	0.27159359729907	0.304	0.087	2.12395569632911e-11	MG3	prcp
ttyh3a.1	1.48735606517588e-15	0.334791562320319	0.56	0.222	2.12751411562758e-11	MG3	ttyh3a
mef2cb	1.68235383329651e-15	0.308913190897254	0.352	0.11	2.40643892314733e-11	MG3	mef2cb
si:ch211-15b10.6.1	1.74514231323083e-15	0.377236022093869	0.456	0.169	2.49625156484538e-11	MG3	si:ch211-15b10.6
srgn.1	1.97370629224737e-15	-1.29623455664023	0.4	0.658	2.82318948043063e-11	MG3	srgn
snx22	2.91163543459181e-15	0.274261225500797	0.32	0.095	4.16480332564012e-11	MG3	snx22
mgat4a	2.92432940836989e-15	0.253036236937617	0.368	0.116	4.1829607857323e-11	MG3	mgat4a
atp6v1ba	3.74512927672124e-15	0.306417178093184	0.336	0.106	5.35703291742206e-11	MG3	atp6v1ba
si:ch73-237c6.1.1	7.17390445299197e-15	0.275392307519446	0.352	0.111	1.02615529295597e-10	MG3	si:ch73-237c6.1
bin2b	1.37694722019646e-14	0.348499435474118	0.432	0.164	1.96958530376901e-10	MG3	bin2b
calm1b.2	1.39077441166432e-14	-0.648494932378278	0	0.335	1.98936371844464e-10	MG3	calm1b
lipg.1	1.87189380331819e-14	0.268649320683527	0.208	0.047	2.67755689626634e-10	MG3	lipg
ccng2	2.48585176354401e-14	0.584494035239956	0.664	0.337	3.55576236257336e-10	MG3	ccng2
bcl2l10.2	3.34306663237569e-14	-0.954413803553542	0.112	0.45	4.78192251095019e-10	MG3	bcl2l10
sdc4.2	3.87290803747007e-14	0.358812133426158	0.856	0.507	5.53980765679719e-10	MG3	sdc4
junbb.2	5.07021216527166e-14	0.619039213952255	0.856	0.55	7.25243148120458e-10	MG3	junbb
zgc:163080	5.74953097436708e-14	0.272996997254959	0.312	0.098	8.22412910573467e-10	MG3	zgc:163080
hsp70.3.2	8.68440140475643e-14	0.543846591192077	1	0.945	1.24221677693636e-09	MG3	hsp70.3
skia	1.1946386301223e-13	0.314662319190957	0.52	0.216	1.70881109652694e-09	MG3	skia
cfap298	1.23443217297211e-13	0.415105229850481	0.432	0.17	1.76573178021931e-09	MG3	cfap298
sla2.2	1.31283045006249e-13	-1.27638437374794	0.024	0.345	1.87787267576939e-09	MG3	sla2
apbb1ip	1.47955313686158e-13	0.334244622448322	0.488	0.205	2.11635280696681e-09	MG3	apbb1ip
dnase2.1	2.69095413869239e-13	0.314985224557172	0.4	0.148	3.8491407999856e-09	MG3	dnase2
stk35	2.9563277120901e-13	0.312335162767471	0.464	0.187	4.22873115937368e-09	MG3	stk35
wipf1a.2	2.95809037413278e-13	-0.60027005885435	0.016	0.33	4.23125247115953e-09	MG3	wipf1a
npc2.2	5.36744673796574e-13	0.504765813229134	0.96	0.679	7.67759581398619e-09	MG3	npc2
wasb.2	5.64578897498069e-13	-0.816106827571053	0.68	0.775	8.07573654981238e-09	MG3	wasb
tmem131.1	7.24808054212001e-13	0.334685975397535	0.52	0.224	1.03676544074485e-08	MG3	tmem131
slc12a2	1.07680695071754e-12	0.318656240235367	0.488	0.2	1.54026466230637e-08	MG3	slc12a2
rgs5b.1	1.17413731776386e-12	0.695358078740336	0.392	0.154	1.67948601932943e-08	MG3	rgs5b
mcl1b.1	1.6368834331329e-12	0.565571957836732	0.816	0.533	2.34139806275331e-08	MG3	mcl1b
adipor2.1	1.64092521316279e-12	0.280349526281604	0.536	0.232	2.34717942490805e-08	MG3	adipor2
cx43	1.80198338362045e-12	0.332039518547292	0.2	0.051	2.57755703193069e-08	MG3	cx43
serpine1.1	2.23487555574496e-12	0.262211198909761	0.184	0.044	3.19676599493759e-08	MG3	serpine1
dusp6.1	3.26700841375015e-12	0.319083589929344	0.528	0.234	4.67312883502822e-08	MG3	dusp6
snu13b	3.33586730325916e-12	0.293965527425772	0.36	0.134	4.7716245905819e-08	MG3	snu13b
mdh1aa.2	4.49680700845238e-12	0.325032856260531	0.664	0.332	6.43223274489028e-08	MG3	mdh1aa
gadd45bb.1	4.66032780193375e-12	0.508238400108429	0.488	0.23	6.66613288788604e-08	MG3	gadd45bb
hsp90b1.1	6.61144798288281e-12	0.51704884183818	0.488	0.231	9.45701519471557e-08	MG3	hsp90b1
psap.2	6.74995537861835e-12	0.315705084657229	0.952	0.58	9.65513617357568e-08	MG3	psap
si:dkey-56m19.5.1	6.84476885492924e-12	0.309290119714784	0.552	0.247	9.79075737009079e-08	MG3	si:dkey-56m19.5
rpz5	6.84575877092785e-12	0.330989569546459	0.336	0.123	9.7921733459352e-08	MG3	rpz5
wipf1b	7.21077196888154e-12	0.320469635610206	0.456	0.198	1.03142882242882e-07	MG3	wipf1b
rnaseka.1	7.46326398007647e-12	0.315595733217838	0.576	0.267	1.06754527971014e-07	MG3	rnaseka
si:dkey-32n7.4.1	7.81939801121311e-12	0.275149537580385	0.4	0.155	1.11848669152392e-07	MG3	si:dkey-32n7.4
klf9	8.14694694247897e-12	0.250488262320233	0.28	0.091	1.16533929065219e-07	MG3	klf9
slc43a2b	1.26458162257862e-11	0.271291778251759	0.152	0.034	1.80885755293646e-07	MG3	slc43a2b
dock4b	1.50662462633287e-11	0.258353049626102	0.336	0.123	2.15507586550654e-07	MG3	dock4b
zgc:92606	1.525903077168e-11	0.366722169327204	0.456	0.201	2.18265176158111e-07	MG3	zgc:92606
osbpl9	1.72270041742812e-11	0.326727001754119	0.4	0.164	2.46415067708918e-07	MG3	osbpl9
pnrc2.2	2.32099184108671e-11	-0.788332184294907	0.792	0.882	3.31994672949044e-07	MG3	pnrc2
il10ra.1	2.3818418728449e-11	0.26784188667213	0.528	0.237	3.40698661491734e-07	MG3	il10ra
id3.2	2.50790336051949e-11	-1.07961554067926	0.016	0.295	3.58730496688708e-07	MG3	id3
si:dkey-185m8.2.2	4.7158928744178e-11	-0.624384215565596	0.016	0.286	6.74561316756721e-07	MG3	si:dkey-185m8.2
ccr9a.1	4.96904331304305e-11	-1.48713390869416	0.28	0.542	7.10771955497678e-07	MG3	ccr9a
arhgdig.2	5.99748774322702e-11	-0.640391790150876	0.872	0.869	8.57880646791193e-07	MG3	arhgdig
rgs13.2	6.08826051756123e-11	-0.901465654867374	0.336	0.571	8.70864784431959e-07	MG3	rgs13
sdcbp2.1	6.79329175437711e-11	0.340685551042656	0.6	0.305	9.71712452546102e-07	MG3	sdcbp2
psmb10.1	7.65392763725459e-11	0.313313582359199	0.44	0.196	1.0948178092329e-06	MG3	psmb10
ccnd1	7.7227371120071e-11	0.267934718744226	0.344	0.133	1.1046603165015e-06	MG3	ccnd1
mgat1b.1	9.5230634699118e-11	0.271167835147275	0.248	0.08	1.36217899873618e-06	MG3	mgat1b
mhc1zba.2	9.83962386003433e-11	-0.796318836468278	0.92	0.927	1.40745979693931e-06	MG3	mhc1zba
lxn	1.73481720446521e-10	0.250038356104478	0.288	0.104	2.48148252926704e-06	MG3	lxn
ccni.2	1.80381806009661e-10	-0.790341859063048	0.464	0.622	2.58018135316218e-06	MG3	ccni
nfe2l2a	1.96004128213344e-10	0.304370854104442	0.592	0.299	2.80364304996367e-06	MG3	nfe2l2a
serbp1a.1	2.664513029982e-10	-0.876016818255707	0.72	0.782	3.81131943808626e-06	MG3	serbp1a
gnai2a	3.12246445988166e-10	0.322597519453587	0.728	0.43	4.46637316341472e-06	MG3	gnai2a
stk17al.2	3.50273493618366e-10	-0.666446535443553	0.016	0.267	5.01031205271711e-06	MG3	stk17al
b2ml.1	3.75794857608278e-10	-0.566713413383924	0.912	0.948	5.37536964322881e-06	MG3	b2ml
spi1b.2	3.991928627144e-10	0.315552054555198	0.72	0.376	5.71005470826678e-06	MG3	spi1b
h1f0	4.0329955896909e-10	0.379371190727272	0.296	0.111	5.76879689149386e-06	MG3	h1f0
si:dkey-262k9.2.2	4.52430568921214e-10	-0.489417313172958	0	0.243	6.47156685784905e-06	MG3	si:dkey-262k9.2
dbi.2	4.73145594855116e-10	0.318941705943005	0.56	0.29	6.76787458880757e-06	MG3	dbi
zgc:103700.1	6.81020429185866e-10	0.278608967467357	1	0.79	9.74131621907463e-06	MG3	zgc:103700
myo18ab	7.65128588768886e-10	0.276784165692877	0.408	0.18	1.09443993337501e-05	MG3	myo18ab
si:ch211-226m16.2.2	8.20650345357994e-10	-0.717685557244313	0.136	0.39	1.17385825400007e-05	MG3	si:ch211-226m16.2
cyth4a.2	9.57405375241145e-10	-0.50303012292566	0.008	0.247	1.36947264874493e-05	MG3	cyth4a
sesn1.1	1.03893998356687e-09	0.389765642797072	0.672	0.384	1.48609975249405e-05	MG3	sesn1
hmgn2.1	1.04518363756396e-09	-0.962461741562957	0.688	0.83	1.49503067517148e-05	MG3	hmgn2
midn.1	1.2186643355004e-09	0.636040926439856	0.608	0.376	1.74317746549977e-05	MG3	midn
si:dkey-183p4.10.2	1.27509327790537e-09	-0.57104204759627	0.016	0.255	1.82389342471585e-05	MG3	si:dkey-183p4.10
rnaset2l.1	1.55120654307768e-09	0.285069829555534	0.56	0.281	2.21884583921831e-05	MG3	rnaset2l
npl	1.95768197648453e-09	0.25523415768188	0.344	0.141	2.80026829916348e-05	MG3	npl
RASSF5.2	2.46854982309884e-09	-0.402584077015748	0.024	0.26	3.53101366696058e-05	MG3	RASSF5
si:dkey-171c9.3.2	2.54251100076371e-09	-0.467643049257874	0.024	0.26	3.6368077354924e-05	MG3	si:dkey-171c9.3
si:dkeyp-85e10.3.2	2.59702304445444e-09	-0.45973328892311	0	0.226	3.71478176278763e-05	MG3	si:dkeyp-85e10.3
rsl24d1.1	2.83921313452572e-09	-1.17472799192474	0.784	0.816	4.06121046762558e-05	MG3	rsl24d1
grn1.1	3.30698497011156e-09	-1.90230030634619	0.224	0.455	4.73031130124758e-05	MG3	grn1
ptmaa.1	3.48932234687223e-09	-0.615739761415381	0.8	0.864	4.99112668496604e-05	MG3	ptmaa
ncaldb.2	4.51725060861573e-09	-0.41999132295588	0.024	0.254	6.46147527056395e-05	MG3	ncaldb
mcl1a.2	4.51865052393998e-09	0.379904864160333	1	0.96	6.46347770944375e-05	MG3	mcl1a
ier5.2	6.63132349801208e-09	0.404930060059829	0.648	0.39	9.48544513155648e-05	MG3	ier5
cycsb.1	6.74321017152803e-09	0.345704923855619	0.6	0.328	9.64548782935369e-05	MG3	cycsb
ccng1.1	7.12178514359837e-09	0.457595638740195	0.64	0.385	0.000101870014694031	MG3	ccng1
fam49bb	7.77982893881015e-09	0.270807008249805	0.456	0.226	0.00011128267314074	MG3	fam49bb
btg1.2	8.23426481138287e-09	-0.76046926522025	0.688	0.784	0.000117782923862021	MG3	btg1
dub.2	8.63760062896877e-09	-0.377723725420792	0.016	0.237	0.000123552239396769	MG3	dub
myca.2	8.80980703412655e-09	-0.710853756683181	0.04	0.273	0.000126015479816146	MG3	myca
hcst.2	9.2062551708349e-09	-0.452368490533484	0.008	0.225	0.000131686273963622	MG3	hcst
itgb2.1	9.75967373017194e-09	0.318755667427447	0.6	0.343	0.000139602373036379	MG3	itgb2
adgre10.2	1.01300498574868e-08	0.548128114545534	0.808	0.565	0.000144900233161491	MG3	adgre10
siglec15l.2	1.19541382612998e-08	-1.40581961417906	0.024	0.242	0.000170991993689633	MG3	siglec15l
kctd5a.2	1.69101650905873e-08	-0.529958450332664	0.104	0.34	0.00024188300145576	MG3	kctd5a
hamp.1	1.83392403177951e-08	0.434408209578193	0.264	0.1	0.000262324493505741	MG3	hamp
dap1b.2	1.83744671756005e-08	-0.489287809727771	0.048	0.275	0.00026282837847979	MG3	dap1b
h1fx.2	2.79119707687821e-08	-0.894604568847075	0.352	0.572	0.000399252829876659	MG3	h1fx
nme2b.1.1	3.1800359985986e-08	-0.809055158439681	0.984	0.95	0.000454872349239544	MG3	nme2b.1
plk3.2	3.25439662330661e-08	-0.815438690519858	0.096	0.323	0.000465508892997777	MG3	plk3
clic2.2	3.37975938232505e-08	0.256588461856651	0.56	0.284	0.000483440782047775	MG3	clic2
def6a.2	3.52883989020859e-08	-0.462401819033317	0.04	0.257	0.000504765257895436	MG3	def6a
sept12.2	3.53391619942189e-08	-0.457648522934708	0.112	0.338	0.000505491373165307	MG3	sept12
hepacam2.2	4.29403981738e-08	-0.748451278053733	0.016	0.219	0.000614219455478035	MG3	hepacam2
cxcr4a.2	4.39272207222902e-08	-1.05929479725794	0.04	0.249	0.00062833496521164	MG3	cxcr4a
hspbp1	4.44742721299062e-08	0.298484223698255	0.432	0.214	0.000636159988546179	MG3	hspbp1
tpm1.2	4.55493021774628e-08	-0.326566837490916	0	0.196	0.000651537218346428	MG3	tpm1
b3gnt5a.2	6.05804299320371e-08	-0.554857340883003	0.008	0.205	0.000866542469747858	MG3	b3gnt5a
si:dkey-266f7.10.2	6.90701289322353e-08	-0.602086212334441	0	0.192	0.000987979124246694	MG3	si:dkey-266f7.10
scin.2	7.29734099378325e-08	-0.364991239087614	0	0.191	0.00104381165575076	MG3	scin
btf3.1	1.02592458548678e-07	-0.841588892357144	0.816	0.813	0.00146748252708029	MG3	btf3
tubb4b.1	1.10321907957536e-07	0.292414529886097	0.936	0.765	0.0015780445714246	MG3	tubb4b
nfkbiab.2	1.2653108565216e-07	0.476281539840258	0.848	0.693	0.0018099006491685	MG3	nfkbiab
myh11a.2	1.33100076302279e-07	-0.341236526287801	0	0.185	0.0019038634914278	MG3	myh11a
si:dkey-260g12.1.2	1.43961886505286e-07	-0.379277278532916	0	0.184	0.00205923082457161	MG3	si:dkey-260g12.1
BX897691.1.1	1.51813832518677e-07	-0.667026593713007	0.184	0.384	0.00217154506034715	MG3	BX897691.1
cox6b1.1	1.74198761493625e-07	-0.461504404838115	0.128	0.342	0.00249173908440482	MG3	cox6b1
si:ch211-105j21.9.2	2.02457712037749e-07	-0.321264198133956	0	0.18	0.00289595511298796	MG3	si:ch211-105j21.9
ipcef1.2	2.11273485858934e-07	-0.345426018177588	0.024	0.216	0.00302205594172619	MG3	ipcef1
grap2a.2	3.06223961581199e-07	-0.323938830407098	0.016	0.2	0.00438022754645746	MG3	grap2a
arg2.2	3.65394315790034e-07	-0.547741004836904	0.024	0.209	0.00522660029306064	MG3	arg2
myl12.1.1	3.7176904484215e-07	-0.508964390732406	0.576	0.67	0.00531778441742212	MG3	myl12.1
si:dkey-216e24.9.2	3.90600280286322e-07	-0.333598941457667	0.016	0.198	0.00558714640921554	MG3	si:dkey-216e24.9
si:dkey-109a10.2.2	4.4396805251096e-07	-0.405285504900734	0	0.172	0.00635051902311677	MG3	si:dkey-109a10.2
id2a.2	4.7333532883116e-07	-0.806174742133607	0.072	0.261	0.00677058854360091	MG3	id2a
pik3ap1.2	5.53433712076523e-07	-0.314417754824799	0	0.169	0.00791631581754259	MG3	pik3ap1
hif1ab	8.55984195409265e-07	0.256056389830204	0.376	0.194	0.0122439979311341	MG3	hif1ab
hspa5.2	9.42223147292214e-07	0.348260303539039	0.832	0.741	0.0134775598988678	MG3	hspa5
pik3r1.2	1.02035856805617e-06	-0.512995403018455	0.104	0.295	0.0145952089574754	MG3	pik3r1
dennd2da.2	1.0732935564951e-06	-0.281640966609399	0	0.162	0.0153523910321059	MG3	dennd2da
batf3.1	1.15393881253093e-06	-0.36137156653503	0.024	0.198	0.0165059407744424	MG3	batf3
sftpbb.2	1.22810428610873e-06	-1.02117841875348	0	0.161	0.0175668037084992	MG3	sftpbb
cd99.1	1.358909322519e-06	-0.382409697234413	0.048	0.228	0.0194378389493118	MG3	cd99
CU499336.2.2	1.38411466089624e-06	-0.308249932797072	0.008	0.172	0.0197983761094599	MG3	CU499336.2
traf1.2	1.46484855085828e-06	-0.365227873625245	0.008	0.171	0.0209531936714768	MG3	traf1
hmga1a.2	1.61215048517219e-06	-0.463463038545757	0.16	0.354	0.023060200539903	MG3	hmga1a
atf4b.2	1.74391090807102e-06	0.265587061847702	0.808	0.536	0.0249449016290478	MG3	atf4b
gnaia.1	1.89627062438229e-06	-0.342436946004653	0.072	0.256	0.0271242550111643	MG3	gnaia
bcl11ba.2	1.9159957489147e-06	-0.332979664285922	0	0.155	0.0274064031924758	MG3	bcl11ba
socs1a.2	2.18390214295503e-06	-0.453063805707539	0.024	0.192	0.0312385362528287	MG3	socs1a
ncf1.1	2.225128922343e-06	0.425923195072654	0.456	0.247	0.0318282441051943	MG3	ncf1
rasal3.2	2.57569719419295e-06	-0.259576086061383	0.008	0.165	0.0368427726657359	MG3	rasal3
gadd45ba.2	2.62667550161432e-06	0.776204039707158	0.656	0.485	0.0375719663750913	MG3	gadd45ba
gng5.1	3.30808002829047e-06	-0.387482266533894	0.176	0.363	0.0473187767246669	MG3	gng5
crip1.2	3.39064790321138e-06	-0.706714428507251	0.32	0.459	0.0484998276075356	MG3	crip1
gng2.2	3.5281176882392e-06	-0.300268715750284	0.024	0.186	0.0504661954125735	MG3	gng2
tbc1d10c.1	3.6447089123685e-06	-0.253680122013926	0	0.148	0.052133916282519	MG3	tbc1d10c
arrdc3b.2	3.75455683863216e-06	0.256265272825974	0.448	0.255	0.0537051810197945	MG3	arrdc3b
eif3m.1	3.78626044086952e-06	-0.566655332704317	0.48	0.563	0.0541586693461976	MG3	eif3m
tob1b.1	3.84502116014375e-06	0.318722684378763	0.488	0.29	0.0549991826746963	MG3	tob1b
spock3.2	4.2052689067825e-06	-0.394505666147491	0	0.147	0.0601521664426168	MG3	spock3
skap1.2	5.01481798668245e-06	-0.254872596285611	0	0.144	0.0717319564815058	MG3	skap1
il21r.1.1	5.04519679526226e-06	-0.356667903852511	0.072	0.244	0.0721664949594314	MG3	il21r.1
tnfrsf9a.2	5.61578095467493e-06	-0.78901980810345	0	0.143	0.0803281307756702	MG3	tnfrsf9a
aldocb.2	6.64853565398638e-06	-0.345835219424389	0.04	0.201	0.0951006539946212	MG3	aldocb
arrdc2	6.77340346362709e-06	0.298147222561747	0.248	0.116	0.0968867631437219	MG3	arrdc2
irf1b.1	9.00905275501924e-06	-0.609875455062382	0.192	0.379	0.128865490607795	MG3	irf1b
hist2h2l.2	9.09548235322576e-06	-0.490758755709104	0.168	0.344	0.130101779580541	MG3	hist2h2l
pabpc1a.2	9.69727732497175e-06	-0.542124742101862	0.856	0.811	0.138709854856396	MG3	pabpc1a
ptprc.2	1.0418125901658e-05	-0.480171316208226	0.392	0.533	0.149020872897316	MG3	ptprc
setbp1.1	1.07874419311437e-05	-0.251690471938692	0	0.135	0.15430356938308	MG3	setbp1
fam49a.1	1.12286278303981e-05	-0.286896692060895	0.04	0.196	0.160614292486014	MG3	fam49a
capgb.2	1.18940413717988e-05	-0.374438212855549	0.096	0.263	0.170132367782211	MG3	capgb
ccr7.2	1.24611327050187e-05	-0.316960285005086	0.008	0.147	0.178244042212588	MG3	ccr7
higd1a.1	1.46211681743228e-05	0.289204777124904	0.656	0.435	0.209141189565514	MG3	higd1a
ppiab.2	1.54311417503578e-05	0.254380982968253	0.88	0.753	0.220727051597117	MG3	ppiab
hmgb1b.1	1.66688417494238e-05	-0.267803289853188	0.008	0.144	0.238431112383759	MG3	hmgb1b
tagapa.2	1.80652391881954e-05	-0.854989743305355	0.312	0.464	0.258405181347947	MG3	tagapa
syne1b.2	1.84081756387046e-05	-0.29880448246632	0.04	0.19	0.263310544336031	MG3	syne1b
zgc:171686.2	1.98429219566923e-05	-0.405820979375325	0.016	0.153	0.283833155668527	MG3	zgc:171686
eif3s6ip.1	2.20060844580159e-05	-0.31328667280615	0.136	0.309	0.31477503208746	MG3	eif3s6ip
il12rb2l.2	2.29621114895098e-05	-0.42023249126586	0.056	0.206	0.328450042745948	MG3	il12rb2l
fes.2	2.32653760000644e-05	-0.284638263989554	0.016	0.152	0.332787938304921	MG3	fes
cldni.2	2.68292028795222e-05	-0.469553099572245	0.016	0.15	0.383764917988686	MG3	cldni
si:ch211-196f2.6.2	2.81852829380805e-05	-0.326918067482118	0.016	0.15	0.403162287146303	MG3	si:ch211-196f2.6
epdl1.2	2.84735667632143e-05	-0.590902878950995	0.056	0.2	0.407285898981017	MG3	epdl1
odc1.1	2.86005231321394e-05	0.274147086632752	0.432	0.258	0.409101882882121	MG3	odc1
gpr184.1	2.87101343812982e-05	-0.254872596285611	0	0.124	0.410669762190089	MG3	gpr184
ran.1	2.91722186724641e-05	-0.479389963296054	0.744	0.745	0.417279415890926	MG3	ran
tmc8.1	3.64125589871809e-05	-0.270699464533093	0.064	0.214	0.520845243752635	MG3	tmc8
flt3.1	4.83945608974037e-05	-0.254872596285611	0	0.118	0.692235799076463	MG3	flt3
zap70.2	5.20086884644324e-05	-0.286169787531352	0.016	0.143	0.743932279795241	MG3	zap70
chl1a.2	5.30581438852118e-05	-0.661151325533664	0.032	0.165	0.75894369013407	MG3	chl1a
nsa2.1	5.39903106906598e-05	-0.702183275428909	0.568	0.612	0.772277404119198	MG3	nsa2
zgc:158463.1	5.80149773949817e-05	-0.396678141753326	0.848	0.891	0.829846236657818	MG3	zgc:158463
ccl36.1.2	5.8666434104e-05	-1.48063260984181	0.016	0.142	0.839164673423615	MG3	ccl36.1
tnrc6c1.2	5.91606734957135e-05	-0.345849860203375	0.152	0.312	0.846234273682686	MG3	tnrc6c1
zgc:153867.1	6.00618010398187e-05	-0.515005450576961	0.464	0.545	0.859124002073566	MG3	zgc:153867
ccnd2a.1	6.57143344239724e-05	-0.255142510884063	0.048	0.186	0.939977839600501	MG3	ccnd2a
aif1l.2	6.88069741694224e-05	-0.67917759137689	0.176	0.314	0.984214958519418	MG3	aif1l
fam49ba.2	7.00300294449055e-05	-0.493692258346324	0.232	0.369	1	MG3	fam49ba
abi3a.1	7.15230072467817e-05	-0.474130796785146	0.208	0.348	1	MG3	abi3a
cxcl11.5.2	7.25877578622128e-05	-0.702706777923341	0.048	0.182	1	MG3	cxcl11.5
actn1.2	7.32614390295089e-05	-0.286934940050422	0.016	0.138	1	MG3	actn1
setb.1	7.91494435394501e-05	-0.338322830754367	0.2	0.356	1	MG3	setb
eef1g.1	8.01271776456786e-05	-0.829881741441022	0.992	0.913	1	MG3	eef1g
faua.1	8.04868939570201e-05	-0.871902953911678	0.976	0.96	1	MG3	faua
si:dkey-11f4.20.1	8.77859756259405e-05	-0.255667031900889	0	0.11	1	MG3	si:dkey-11f4.20
il2rb.2	9.54399605505301e-05	-0.317845037779642	0	0.109	1	MG3	il2rb
si:ch211-274k16.2.1	0.000101606695550971	-0.336461528675921	0.008	0.122	1	MG3	si:ch211-274k16.2
tagln2.2	0.000106734535241811	-0.312906693748799	0.032	0.157	1	MG3	tagln2
mycb.2	0.000117528777082754	-0.44187748530584	0.056	0.187	1	MG3	mycb
lasp1.1	0.000136969116798565	-0.364401251972887	0.312	0.452	1	MG3	lasp1
sept6.1	0.000145537643319809	-0.320198877541175	0.216	0.365	1	MG3	sept6
chac1.2	0.000145923640015679	0.259653063881999	0.704	0.509	1	MG3	chac1
tmem131l.1	0.000148933851346977	-0.342356265661871	0.16	0.307	1	MG3	tmem131l
zgc:136605.2	0.000149889705078018	-0.281024846376424	0.008	0.117	1	MG3	zgc:136605
si:dkey-183i3.6.2	0.000191017459900672	-0.56315788846809	0.008	0.114	1	MG3	si:dkey-183i3.6
ldha.2	0.000199263020872003	-0.291105194583588	0.088	0.222	1	MG3	ldha
lbr	0.000209568507281081	-0.265921460086078	0.032	0.15	1	MG3	lbr
eif3ea.1	0.000212150856073275	-0.547751926443173	0.632	0.618	1	MG3	eif3ea
lcp1.1	0.00022880018042638	-0.445442631372717	0.248	0.379	1	MG3	lcp1
hmha1b.1	0.000240183233355496	-0.267949778662868	0.144	0.287	1	MG3	hmha1b
cnbpb.1	0.000255464136036324	-0.340398260808041	0.272	0.406	1	MG3	cnbpb
arhgef1b.2	0.000264947654975015	-0.253567736665394	0.104	0.24	1	MG3	arhgef1b
zgc:152863.1	0.000272742449283966	-0.457205223353642	0.2	0.337	1	MG3	zgc:152863
si:dkey-25e12.3.1	0.00027489863985654	-0.285032815547123	0.064	0.189	1	MG3	si:dkey-25e12.3
grap2b.1	0.000343719193979044	-0.380945588932883	0.248	0.371	1	MG3	grap2b
zgc:77650	0.000364757633269213	-0.403494449374746	0.288	0.406	1	MG3	zgc:77650
anxa11b.2	0.000370082361403231	-0.376134228874357	0.272	0.398	1	MG3	anxa11b
fcer1g	0.000373646657830922	-0.597407990036076	0.352	0.427	1	MG3	fcer1g
RPL37A.1	0.000402250518995474	-0.699590250871439	0.96	0.959	1	MG3	RPL37A
sik1.2	0.00041338558061803	-0.438899785505945	0.152	0.285	1	MG3	sik1
ankrd11.1	0.000413591693126761	-0.306551050771602	0.16	0.299	1	MG3	ankrd11
ccl38.6.2	0.000430798608002193	-1.16466412237762	0.024	0.128	1	MG3	ccl38.6
uba52.1	0.00044434807487154	-0.838487875720095	0.984	0.972	1	MG3	uba52
si:dkey-33i11.9.2	0.000476864676051975	-0.679676665353681	0.24	0.343	1	MG3	si:dkey-33i11.9
nme2b.2.2	0.000481915912935734	-0.286030355574398	0.032	0.139	1	MG3	nme2b.2
cirbpb.1	0.000523242942180009	-0.462918522577456	0.928	0.911	1	MG3	cirbpb
rack1.1	0.000523734611898984	-0.71447168308475	0.984	0.938	1	MG3	rack1
si:dkey-151g10.6.1	0.000529260369939099	-0.912177224297376	1	0.993	1	MG3	si:dkey-151g10.6
eif3f.2	0.000561762914441461	-0.457061753557344	0.784	0.737	1	MG3	eif3f
msna.2	0.000585648313380205	-0.393925065814661	0.536	0.609	1	MG3	msna
tpt1.1	0.000588088439180901	-0.695805873848617	0.944	0.905	1	MG3	tpt1
si:dkey-23a13.11.2	0.000652975751614933	-0.302514196752584	0.024	0.124	1	MG3	si:dkey-23a13.11
ranbp1.1	0.000673460523955643	-0.263921556337347	0.136	0.264	1	MG3	ranbp1
cct6a.1	0.000715333792191671	-0.312989136897771	0.232	0.356	1	MG3	cct6a
ascc1.2	0.000770795884309334	-0.695474142399208	0.04	0.143	1	MG3	ascc1
eif3g.1	0.000804617190260745	-0.402193845238079	0.464	0.519	1	MG3	eif3g
hsp90ab1.2	0.000819866532640491	-0.563651140334962	1	0.981	1	MG3	hsp90ab1
serf2.1	0.000948528700583577	-0.358532556476508	0.416	0.495	1	MG3	serf2
nfkbie.1	0.00100837144848012	-0.250193809098452	0.168	0.304	1	MG3	nfkbie
pim2.2	0.00108153055709863	-0.296003002985791	0.056	0.164	1	MG3	pim2
si:dkey-262k9.4.1	0.00108809338031215	-0.40181607508694	0.352	0.473	1	MG3	si:dkey-262k9.4
grn2.2	0.00129840021871612	-0.335756470563009	0.04	0.137	1	MG3	grn2
fthl27.1	0.00132036550487727	0.350592172302418	0.688	0.567	1	MG3	fthl27
si:dkey-112a7.4.2	0.00148121308737775	-0.314888498084123	0.176	0.292	1	MG3	si:dkey-112a7.4
ptp4a2b.1	0.00155065245603965	-0.263423989496447	0.152	0.27	1	MG3	ptp4a2b
eif3s10.1	0.00158362631699535	-0.274364013494054	0.264	0.387	1	MG3	eif3s10
romo1.1	0.0015846524873782	-0.413882551024526	0.496	0.538	1	MG3	romo1
rsl1d1.1	0.0017077276629489	-0.337549781335415	0.208	0.319	1	MG3	rsl1d1
gtpbp4.2	0.0018441283048926	-0.608262223072581	0.416	0.454	1	MG3	gtpbp4
tubb2b.2	0.00204187946659364	-0.473624383265094	0.176	0.289	1	MG3	tubb2b
arpc2.1	0.00208447846619285	-0.418566103765847	0.744	0.683	1	MG3	arpc2
BX323596.2.2	0.00271292592182144	-0.543001803530964	0.04	0.128	1	MG3	BX323596.2
litaf.1	0.00272112007415543	-0.315323219798087	0.392	0.485	1	MG3	litaf
hmox1a	0.00289099180248535	0.360937167267643	0.176	0.094	1	MG3	hmox1a
hspa4a.2	0.00289819057684295	-0.405256941678309	0.384	0.454	1	MG3	hspa4a
ncl.1	0.00304729279393628	-0.359006984926105	0.408	0.485	1	MG3	ncl
ptmab.2	0.00320145636980153	-0.413964018945258	0.92	0.901	1	MG3	ptmab
hsp70.1.2	0.00327631584154626	-0.84195235016381	0.92	0.811	1	MG3	hsp70.1
si:ch211-132p1.3.1	0.00390049591787746	-0.34608180522229	0.216	0.317	1	MG3	si:ch211-132p1.3
tpi1b.1	0.0039342843343363	-0.259172960420215	0.376	0.479	1	MG3	tpi1b
actb2.2	0.00397969753707294	-0.447191055095334	1	0.999	1	MG3	actb2
BX120005.1.1	0.00437466411341227	-0.535416685345297	0.208	0.313	1	MG3	BX120005.1
mych.2	0.00481149285381105	-0.430129575878212	0.192	0.298	1	MG3	mych
si:ch211-288g17.3.1	0.00501507034355689	-0.279213641969994	0.096	0.193	1	MG3	si:ch211-288g17.3
eif3d.1	0.00540988761003547	-0.300013707705891	0.344	0.421	1	MG3	eif3d
arpc4l.1	0.00545203229721382	-0.295133727445436	0.344	0.432	1	MG3	arpc4l
naca.1	0.00553541386337697	-0.613660214655917	0.96	0.928	1	MG3	naca
cox4i1.2	0.00616692661210341	-0.294016731390412	0.76	0.743	1	MG3	cox4i1
h2afx1.2	0.00644908886280368	-0.394645672459493	0.688	0.702	1	MG3	h2afx1
sod1.1	0.00698020708921714	-0.299183538866898	0.352	0.427	1	MG3	sod1
ucp2.2	0.00771580689266631	-0.423443915784209	0.408	0.443	1	MG3	ucp2
zgc:162944.2	0.00848122572675302	-0.273391863731116	0.352	0.438	1	MG3	zgc:162944
pgam1a.2	0.00890818350440349	-0.264017064267665	0.224	0.32	1	MG3	pgam1a
si:ch211-195b13.1.1	0.00976137635639624	0.272945123208574	0.272	0.176	1	MG3	si:ch211-195b13.1
slco2b1.2	3.67293510691137e-54	1.70327957035853	0.832	0.218	5.25376637692602e-50	MG4	slco2b1
scn4bb.2	2.10873406518347e-44	1.4813271375071	0.621	0.139	3.01633320683843e-40	MG4	scn4bb
BX004816.2.2	1.26904370558054e-41	1.87032459562921	0.842	0.308	1.81524011646241e-37	MG4	BX004816.2
CR759843.2.2	4.55090169692932e-34	1.44034219950274	0.589	0.149	6.5096097872877e-30	MG4	CR759843.2
rnf213a.1	1.32326559865143e-32	1.283161941327	0.789	0.36	1.892799112311e-28	MG4	rnf213a
tcima.2	8.34057659255309e-28	1.66353386721415	0.968	0.599	1.19303607579879e-23	MG4	tcima
lgals3bpb.3	4.04948525046717e-26	1.08048313591769	0.989	0.662	5.79238370226825e-22	MG4	lgals3bpb
lgals9l1.2	1.84211678225543e-24	1.01711131607869	0.811	0.401	2.63496384533816e-20	MG4	lgals9l1
slc22a21.3	1.16576267573544e-22	1.07637782059939	0.758	0.335	1.66750693137197e-18	MG4	slc22a21
nme2b.1.2	2.58371967573333e-22	-1.44771884945981	0.937	0.952	3.69575262416896e-18	MG4	nme2b.1
ch25h.2	3.19285015203187e-22	1.3833638969582	0.779	0.374	4.56705285746639e-18	MG4	ch25h
vmp1.3	3.34432794828793e-22	1.48649439305722	0.642	0.269	4.78372669723105e-18	MG4	vmp1
pfn1.2	5.59238532319226e-21	-1.30775644698431	0.989	0.989	7.99934796629421e-17	MG4	pfn1
apoc1.3	5.08223342237276e-20	0.311604872544788	0.989	0.854	7.269626687362e-16	MG4	apoc1
actb2.3	1.03012803984964e-19	-1.16363997266951	1	0.999	1.47349514820092e-15	MG4	actb2
CABZ01080568.1.2	2.4041337138027e-18	1.25409127557015	0.947	0.725	3.43887286422338e-14	MG4	CABZ01080568.1
csf1rb.2	8.07335692827079e-17	0.899657155962447	0.505	0.193	1.15481297501985e-12	MG4	csf1rb
glula.2	2.9807506385492e-16	0.792893279085686	0.768	0.436	4.26366571338078e-12	MG4	glula
havcr1.3	3.09664596586613e-16	0.737857991671108	0.684	0.301	4.42944238957491e-12	MG4	havcr1
tmem63ba.2	4.92467189866875e-16	0.494135162349292	0.295	0.074	7.04425068385578e-12	MG4	tmem63ba
eef1a1l1.1	6.55336629752611e-16	-1.42604737065396	0.979	0.986	9.37393515198135e-12	MG4	eef1a1l1
si:dkey-151g10.6.2	1.10303550155897e-15	-1.53880638270433	1	0.993	1.57778198142995e-11	MG4	si:dkey-151g10.6
mrc1b.2	1.80965518814425e-15	0.835371850216472	0.568	0.237	2.58853078112154e-11	MG4	mrc1b
fosb.3	2.03196168154245e-15	1.30346456420153	0.621	0.332	2.90651798927831e-11	MG4	fosb
RPL37A.2	2.28445287863213e-15	-1.28567110660205	0.947	0.96	3.2676813975954e-11	MG4	RPL37A
arhgap42b	7.93668260180603e-15	0.444419742065889	0.263	0.065	1.13526307936233e-10	MG4	arhgap42b
grna.3	1.43062920291346e-14	0.869997194052659	0.684	0.382	2.04637201184742e-10	MG4	grna
rack1.2	2.73245078329758e-14	-1.25095481191546	0.937	0.939	3.90849760042886e-10	MG4	rack1
faua.2	3.49548478095856e-14	-1.39066537137392	0.968	0.96	4.99994143068312e-10	MG4	faua
arhgap24	3.64068538933878e-14	0.369467801755911	0.189	0.036	5.20763638091019e-10	MG4	arhgap24
acsl4b.2	5.19293630196726e-14	0.893496491017832	0.358	0.12	7.42797608633397e-10	MG4	acsl4b
zgc:153867.2	8.94349362249275e-14	-0.793906034174368	0.126	0.555	1.27927732776136e-09	MG4	zgc:153867
srgap3.1	1.16929656632588e-13	0.678273122487736	0.379	0.138	1.67256180847253e-09	MG4	srgap3
si:ch211-119e14.1.3	1.32789681749741e-13	-0.928044168886671	0.042	0.447	1.8994236077483e-09	MG4	si:ch211-119e14.1
arpc3.2	1.6695290030583e-13	-0.760441927467966	0.126	0.559	2.38809428597459e-09	MG4	arpc3
gtpbp4.3	2.2632821121412e-13	-1.01633021958605	0.063	0.465	3.23739873320678e-09	MG4	gtpbp4
tgm2l.2	2.31166875434431e-13	0.878761392462816	0.474	0.198	3.3066109862141e-09	MG4	tgm2l
eno3.1	3.06580799710466e-13	-0.661512787601697	0.053	0.46	4.3853317590585e-09	MG4	eno3
CABZ01088428.1.1	3.31568424367957e-13	0.737345200809862	0.295	0.087	4.74275474215926e-09	MG4	CABZ01088428.1
eif5a.1	1.04809250066212e-12	-0.692911803652624	0.063	0.466	1.49919151294709e-08	MG4	eif5a
COX5B.2	3.0486121330976e-12	-0.624229126048626	0.063	0.442	4.3607347951828e-08	MG4	COX5B
eif3f.3	3.77815459905034e-12	-0.854431852908532	0.568	0.744	5.4042723384816e-08	MG4	eif3f
scinlb.3	4.46342720088044e-12	-0.750124044389087	0.011	0.362	6.38448626813938e-08	MG4	scinlb
eef1g.2	4.57405346759939e-12	-1.19535894605212	0.916	0.916	6.54272608005417e-08	MG4	eef1g
ndufa4l.2	4.8145887652223e-12	-0.569161740418981	0.147	0.576	6.88678776977398e-08	MG4	ndufa4l
arpc4.1	4.99011682318019e-12	-0.635665790747659	0.084	0.47	7.13786310387694e-08	MG4	arpc4
arpc4l.2	5.12588621070645e-12	-0.602910091598677	0.053	0.44	7.3320676357945e-08	MG4	arpc4l
uba52.2	7.66724852240074e-12	-1.28705016008077	0.989	0.972	1.0967232286442e-07	MG4	uba52
CU928117.1.1	1.0946396817082e-11	0.576655477747191	0.305	0.104	1.56577260071541e-07	MG4	CU928117.1
capza1b.2	1.17173043315181e-11	-0.631685729304437	0.074	0.45	1.67604321158034e-07	MG4	capza1b
tpt1.2	1.85142855517927e-11	-1.13636921691243	0.905	0.907	2.64828340532843e-07	MG4	tpt1
fosab.3	1.88127485791423e-11	0.700379787065148	1	0.935	2.69097555676052e-07	MG4	fosab
serf2.2	1.93329930988409e-11	-0.556766570928028	0.116	0.503	2.7653913328582e-07	MG4	serf2
ralgps1	1.95838733164067e-11	0.708773874337449	0.168	0.036	2.80127723917881e-07	MG4	ralgps1
romo1.2	2.54258098286113e-11	-0.709809632009308	0.158	0.548	3.63690783788456e-07	MG4	romo1
naca.2	2.70719375987221e-11	-1.06110107702737	0.895	0.931	3.87236995412121e-07	MG4	naca
eif3g.2	4.74987549056863e-11	-0.634498765658979	0.137	0.529	6.79422190170936e-07	MG4	eif3g
aldoaa.1	7.72320726320801e-11	-0.572140870289477	0.063	0.417	1.10472756692927e-06	MG4	aldoaa
erh.1	7.9802588068899e-11	-0.545983165919322	0.126	0.511	1.14149621973753e-06	MG4	erh
ucp2.3	8.64425233187505e-11	-0.617028272090288	0.084	0.453	1.23647385355141e-06	MG4	ucp2
abcc5.2	1.10587818951558e-10	0.691872723484801	0.442	0.209	1.58184816228309e-06	MG4	abcc5
cox4i1.3	1.11338010409385e-10	-0.668736401824768	0.568	0.749	1.59257890089585e-06	MG4	cox4i1
mdh2.1	1.35627784301069e-10	-0.516788939624443	0.032	0.369	1.94001982664249e-06	MG4	mdh2
[truncated: 9,709 more rows]
